# Supplementary material for: Genome sequencing and analysis of Bacillus velezensis VJH504 reveal biocontrol mechanism against cucumber Fusarium wilt
Source: Front Microbiol. 2023 Oct 12;14:1279695. doi: 10.3389/fmicb.2023.1279695 (PMC10602789; doi:10.3389/fmicb.2023.1279695)
Supplement: Supplementary file 2 [file Table_1.XLSX]

## Sheet: Table S1
Table S1. The effect of VJH504 strain on promoting cucumber seed germination
Treatment	Seedling root length																				Average seedling root length	Germination rate
CK	2.5	2.3	2	2	2	2	1.9	1.9	1.8	1.8	1.8	1.6	1.5	1.2	0.7	0.4	0.3	0.1	0	0	1.39	0.9
VJH504	3	3	2.9	2.8	2.7	2.7	2.7	2.7	2.4	2.2	2.2	2.1	1.7	1.6	1.5	1.5	1.1	0.15	0.03	0	1.949	0.95

## Sheet: Table S2
Table S2. Summary of gene annotations against NR,Swiss-Prot, COG, KEGG and GO database
Query_ID	Query_Length	NR_Accession	NR_Description	SwissProt_Accession	SwissProt_Description	SwissProt_Gene_Name	SwissProt_Organism	COG_ID	COG_Class	COG_Annotation	KEGG_KO_ID	KEGG_KO_Name	KEGG_KO_Definition	KEGG_Pathway_ID	KEGG_Pathway_Name	KEGG_Hierarchy2	KEGG_Hierarchy1	BP_GO_term	CC_GO_term	MF_GO_term
orf00001	446	WP_007409908.1	MULTISPECIES: chromosomal replication initiator protein DnaA [Bacillus]	A7Z0C3|DNAA_BACVZ	Chromosomal replication initiator protein DnaA	dnaA	Bacillus velezensis (strain DSM 23117 / BGSC 10A6 / FZB42)	COG0593	L	Chromosomal replication initiation ATPase DnaA	K02313	dnaA	chromosomal replication initiator protein	ko02020|ko04112	Two-component system|Cell cycle - Caulobacter	Signal transduction|Cell growth and death	Environmental Information Processing|Cellular Processes	GO:0006270(DNA replication initiation);GO:0006275(regulation of DNA replication)	GO:0005737(cytoplasm)	GO:0003688(DNA replication origin binding);GO:0005524(ATP binding)
orf00002	378	WP_007409909.1	MULTISPECIES: DNA polymerase III subunit beta [Bacillus]	P05649|DPO3B_BACSU	Beta sliding clamp	dnaN	Bacillus subtilis (strain 168)	COG0592	L	DNA polymerase III sliding clamp (beta) subunit, PCNA homolog	K02338	dnaN	DNA polymerase III subunit beta [EC:2.7.7.7]	ko03030|ko03430|ko03440	DNA replication|Mismatch repair|Homologous recombination	Replication and repair|Replication and repair|Replication and repair	Genetic Information Processing|Genetic Information Processing|Genetic Information Processing	GO:0006271(DNA strand elongation involved in DNA replication)	GO:0005737(cytoplasm);GO:0009360(DNA polymerase III complex)	GO:0003677(DNA binding);GO:0003887(DNA-directed DNA polymerase activity);GO:0008408(3'-5' exonuclease activity)
orf00003	71	WP_004392910.1	MULTISPECIES: ribosome maturation protein RlbA [Bacillus]	P05650|RLBA_BACSU	Probable ribosome maturation protein RlbA	rlbA	Bacillus subtilis (strain 168)	COG2501	J	Ribosome-associated protein YbcJ, S4-like RNA-binding protein	--	--	--	--	--	--	--	GO:0042254(ribosome biogenesis)	None	GO:0003723(RNA binding)
orf00004	370	WP_007409910.1	MULTISPECIES: DNA replication/repair protein RecF [Bacillus]	A7Z0C6|RECF_BACVZ	DNA replication and repair protein RecF	recF	Bacillus velezensis (strain DSM 23117 / BGSC 10A6 / FZB42)	COG1195	L	Recombinational DNA repair ATPase RecF	K03629	recF	DNA replication and repair protein RecF	ko03440	Homologous recombination	Replication and repair	Genetic Information Processing	GO:0006260(DNA replication);GO:0006281(DNA repair);GO:0009432(SOS response)	GO:0005737(cytoplasm)	GO:0003697(single-stranded DNA binding);GO:0005524(ATP binding)
orf00005	81	WP_004392908.1	MULTISPECIES: DUF370 domain-containing protein [Terrabacteria group]	P37525|REMB_BACSU	Extracellular matrix regulatory protein B	remB	Bacillus subtilis (strain 168)	--	--	--	--	--	--	--	--	--	--	--	--	--
orf00006	640	AHZ14032.1	DNA gyrase subunit B [Bacillus velezensis SQR9]	P05652|GYRB_BACSU	DNA gyrase subunit B	gyrB	Bacillus subtilis (strain 168)	COG0187	L	DNA gyrase/topoisomerase IV, subunit B	K02470	gyrB	DNA gyrase subunit B [EC:5.6.2.2]	None	None	None	None	GO:0006261(DNA-dependent DNA replication);GO:0006265(DNA topological change)	GO:0005694(chromosome);GO:0005737(cytoplasm)	GO:0003677(DNA binding);GO:0003918(DNA topoisomerase type II (double strand cut, ATP-hydrolyzing) activity);GO:0005524(ATP binding);GO:0046872(metal ion binding)
orf00007	819	WP_082998115.1	DNA gyrase subunit A [Bacillus velezensis]	P05653|GYRA_BACSU	DNA gyrase subunit A	gyrA	Bacillus subtilis (strain 168)	COG0188	L	DNA gyrase/topoisomerase IV, subunit A	K02469	gyrA	DNA gyrase subunit A [EC:5.6.2.2]	None	None	None	None	GO:0006261(DNA-dependent DNA replication);GO:0006265(DNA topological change)	GO:0005694(chromosome);GO:0005737(cytoplasm);GO:0009330(DNA topoisomerase type II (double strand cut, ATP-hydrolyzing) complex)	GO:0003677(DNA binding);GO:0003918(DNA topoisomerase type II (double strand cut, ATP-hydrolyzing) activity);GO:0005524(ATP binding)
orf00008	157	ARZ56321.1	hypothetical protein BAGQ_0012 [Bacillus velezensis]	--	--	--	--	--	--	--	--	--	--	--	--	--	--	--	--	--
orf00009	329	ANF34915.1	putative protein yaaC [Bacillus velezensis]	P37526|YAAC_BACSU	Uncharacterized protein YaaC	yaaC	Bacillus subtilis (strain 168)	--	--	--	--	--	--	--	--	--	--	--	--	--
orf00010	488	WP_007408741.1	MULTISPECIES: IMP dehydrogenase [Bacillus]	P21879|IMDH_BACSU	Inosine-5&apos;-monophosphate dehydrogenase	guaB	Bacillus subtilis (strain 168)	COG0516|COG0517	F|T	IMP dehydrogenase/GMP reductase|CBS domain	K00088	IMPDH, guaB	IMP dehydrogenase [EC:1.1.1.205]	ko00230|ko00983	Purine metabolism|Drug metabolism - other enzymes	Nucleotide metabolism|Xenobiotics biodegradation and metabolism	Metabolism|Metabolism	GO:0006177(GMP biosynthetic process);GO:0006183(GTP biosynthetic process)	None	GO:0000166(nucleotide binding);GO:0003938(IMP dehydrogenase activity);GO:0046872(metal ion binding)
orf00011	443	ANS36890.1	D-alanyl-D-alanine carboxypeptidase [Bacillus velezensis]	P08750|DACA_BACSU	D-alanyl-D-alanine carboxypeptidase DacA	dacA	Bacillus subtilis (strain 168)	COG1686	M	D-alanyl-D-alanine carboxypeptidase	K07258	dacC, dacA, dacD	serine-type D-Ala-D-Ala carboxypeptidase (penicillin-binding protein 5/6) [EC:3.4.16.4]	ko00550	Peptidoglycan biosynthesis	Glycan biosynthesis and metabolism	Metabolism	GO:0008360(regulation of cell shape);GO:0009252(peptidoglycan biosynthetic process);GO:0071555(cell wall organization)	GO:0005576(extracellular region);GO:0005618(cell wall)	GO:0009002(serine-type D-Ala-D-Ala carboxypeptidase activity)
orf00012	294	WP_003150714.1	MULTISPECIES: pyridoxal 5&apos;-phosphate synthase lyase subunit PdxS [Bacillus]	A7Z0D3|PDXS_BACVZ	Pyridoxal 5&apos;-phosphate synthase subunit PdxS	pdxS	Bacillus velezensis (strain DSM 23117 / BGSC 10A6 / FZB42)	COG0214	H	Pyridoxal 5'-phosphate synthase subunit PdxS	K06215	pdxS, pdx1	pyridoxal 5'-phosphate synthase pdxS subunit [EC:4.3.3.6]	ko00750	Vitamin B6 metabolism	Metabolism of cofactors and vitamins	Metabolism	GO:0042823(pyridoxal phosphate biosynthetic process)	None	GO:0036381(pyridoxal 5'-phosphate synthase (glutamine hydrolysing) activity)
orf00013	196	WP_007615126.1	MULTISPECIES: pyridoxal 5&apos;-phosphate synthase glutaminase subunit PdxT [Bacillus]	A7Z0D4|PDXT_BACVZ	Pyridoxal 5&apos;-phosphate synthase subunit PdxT	pdxT	Bacillus velezensis (strain DSM 23117 / BGSC 10A6 / FZB42)	COG0311	H	Pyridoxal 5'-phosphate synthase subunit PdxT (glutamine amidotransferase)	K08681	pdxT, pdx2	pyridoxal 5'-phosphate synthase pdxT subunit [EC:4.3.3.6]	ko00750	Vitamin B6 metabolism	Metabolism of cofactors and vitamins	Metabolism	GO:0006543(glutamine catabolic process);GO:0042823(pyridoxal phosphate biosynthetic process)	None	GO:0004359(glutaminase activity);GO:0036381(pyridoxal 5'-phosphate synthase (glutamine hydrolysing) activity)
orf00014	425	WP_032872141.1	MULTISPECIES: serine--tRNA ligase [Bacillus]	A7Z0D5|SYS_BACVZ	Serine--tRNA ligase	serS	Bacillus velezensis (strain DSM 23117 / BGSC 10A6 / FZB42)	COG0172	J	Seryl-tRNA synthetase	K01875	SARS, serS	seryl-tRNA synthetase [EC:6.1.1.11]	ko00970	Aminoacyl-tRNA biosynthesis	Translation	Genetic Information Processing	GO:0006434(seryl-tRNA aminoacylation);GO:0016260(selenocysteine biosynthetic process);GO:0097056(selenocysteinyl-tRNA(Sec) biosynthetic process)	GO:0005737(cytoplasm)	GO:0004828(serine-tRNA ligase activity);GO:0005524(ATP binding)
orf00015	381	WP_032872144.1	MULTISPECIES: glycerate kinase [Bacillus]	P42100|GLXK_BACSU	Glycerate kinase	glxK	Bacillus subtilis (strain 168)	COG1929	G	Glycerate kinase	K00865	glxK, garK	glycerate 2-kinase [EC:2.7.1.165]	ko00260|ko00561|ko00630	Glycine, serine and threonine metabolism|Glycerolipid metabolism|Glyoxylate and dicarboxylate metabolism	Amino acid metabolism|Lipid metabolism|Carbohydrate metabolism	Metabolism|Metabolism|Metabolism	GO:0031388(organic acid phosphorylation)	None	GO:0005524(ATP binding);GO:0008887(glycerate kinase activity)
orf00016	37	AGZ54731.1	hypothetical protein U471_00150 [Bacillus amyloliquefaciens CC178]	--	--	--	--	--	--	--	--	--	--	--	--	--	--	--	--	--
orf00017	217	WP_007615132.1	MULTISPECIES: deoxyadenosine/deoxycytidine kinase [Bacillus]	P37529|DCK_BACSU	Deoxyadenosine/deoxycytidine kinase	dck	Bacillus subtilis (strain 168)	COG1428	F	Deoxyadenosine/deoxycytidine kinase	K15519	dck	deoxyadenosine/deoxycytidine kinase [EC:2.7.1.76 2.7.1.74]	ko00230|ko00240	Purine metabolism|Pyrimidine metabolism	Nucleotide metabolism|Nucleotide metabolism	Metabolism|Metabolism	None	GO:0005737(cytoplasm)	GO:0004136(deoxyadenosine kinase activity);GO:0004137(deoxycytidine kinase activity);GO:0005524(ATP binding);GO:0019136(deoxynucleoside kinase activity)
orf00018	207	WP_014416710.1	MULTISPECIES: deoxyguanosine kinase [Bacillus]	P37530|DGK_BACSU	Deoxyguanosine kinase	dgk	Bacillus subtilis (strain 168)	COG1428	F	Deoxyadenosine/deoxycytidine kinase	K15518	dgk	deoxyguanosine kinase [EC:2.7.1.113]	ko00230	Purine metabolism	Nucleotide metabolism	Metabolism	None	GO:0005737(cytoplasm)	GO:0004138(deoxyguanosine kinase activity);GO:0005524(ATP binding);GO:0019136(deoxynucleoside kinase activity)
orf00019	426	WP_032872147.1	MULTISPECIES: glycoside hydrolase family 18 protein [Bacillus]	P37531|SLEL_BACSU	Cortical fragment-lytic enzyme	sleL	Bacillus subtilis (strain 168)	COG3858	D	Spore cortex hydrolase SleL/YaaH, N-acetylglucosaminidase of GH18 family	K06306	yaaH	spore germination protein	None	None	None	None	GO:0005975(carbohydrate metabolic process)	None	GO:0008061(chitin binding);GO:0016798(hydrolase activity, acting on glycosyl bonds)
orf00020	183	AFJ60113.1	isochorismatase [Bacillus amyloliquefaciens Y2]	P37532|YAAI_BACSU	Uncharacterized isochorismatase family protein YaaI	yaaI	Bacillus subtilis (strain 168)	COG1335	HR	Nicotinamidase-related amidase	--	--	--	--	--	--	--	None	None	GO:0016787(hydrolase activity)
orf00021	160	WP_007615141.1	MULTISPECIES: nucleoside deaminase [Bacillus]	P21335|TADA_BACSU	tRNA-specific adenosine deaminase	tadA	Bacillus subtilis (strain 168)	COG0590	J	tRNA(Arg) A34 adenosine deaminase TadA	K11991	tadA	tRNA(adenine34) deaminase [EC:3.5.4.33]	None	None	None	None	GO:0002100(tRNA wobble adenosine to inosine editing)	None	GO:0008270(zinc ion binding);GO:0052717(tRNA-specific adenosine-34 deaminase activity)
orf00022	41	AEB61575.1	hypothetical protein LL3_00020 [Bacillus amyloliquefaciens LL3]	--	--	--	--	--	--	--	--	--	--	--	--	--	--	--	--	--
orf00023	546	WP_032872149.1	MULTISPECIES: DNA polymerase III subunit gamma/tau [Bacillus]	P09122|DPO3X_BACSU	DNA polymerase III subunit gamma/tau	dnaX	Bacillus subtilis (strain 168)	COG2812	L	DNA polymerase III, gamma/tau subunits	K02343	dnaX	DNA polymerase III subunit gamma/tau [EC:2.7.7.7]	ko03030|ko03430|ko03440	DNA replication|Mismatch repair|Homologous recombination	Replication and repair|Replication and repair|Replication and repair	Genetic Information Processing|Genetic Information Processing|Genetic Information Processing	GO:0006261(DNA-dependent DNA replication)	GO:0009360(DNA polymerase III complex)	GO:0003677(DNA binding);GO:0003887(DNA-directed DNA polymerase activity);GO:0005524(ATP binding)
orf00024	100	AHZ14047.1	hypothetical protein V529_00210 [Bacillus velezensis SQR9]	Q65PK0|Y2358_BACLD	Nucleoid-associated protein BLi00029/BL02358	BLi00029	Bacillus licheniformis (strain ATCC 14580 / DSM 13 / JCM 2505 / NBRC 12200 / NCIMB 9375 / NRRL NRS-1264 / Gibson 46)	COG0718	K	DNA-binding nucleoid-associated protein YbaB/EfbC	K09747	ebfC	nucleoid-associated protein EbfC	None	None	None	None	None	GO:0005737(cytoplasm);GO:0043590(bacterial nucleoid)	GO:0003677(DNA binding)
orf00025	198	WP_007615147.1	MULTISPECIES: recombination protein RecR [Bacillus]	P24277|RECR_BACSU	Recombination protein RecR	recR	Bacillus subtilis (strain 168)	COG0353	L	Recombinational DNA repair protein RecR	K06187	recR	recombination protein RecR	ko03440	Homologous recombination	Replication and repair	Genetic Information Processing	GO:0006281(DNA repair);GO:0006310(DNA recombination)	None	GO:0003677(DNA binding);GO:0046872(metal ion binding)
orf00026	74	WP_007408755.1	MULTISPECIES: YaaL family protein [Bacillus]	P37533|YAAL_BACSU	Uncharacterized protein YaaL	yaaL	Bacillus subtilis (strain 168)	--	--	--	--	--	--	--	--	--	--	--	--	--
orf00027	87	WP_003150686.1	MULTISPECIES: pro-sigmaK processing inhibitor BofA family protein [Bacillus]	P24282|BOFA_BACSU	Sigma-K factor-processing regulatory protein BofA	bofA	Bacillus subtilis (strain 168)	COG5848	DT	SigmaK-processing regulatory protein BofA (Bypass-of-forespore protein A)	K06317	bofA	inhibitor of the pro-sigma K processing machinery	None	None	None	None	GO:0030435(sporulation resulting in formation of a cellular spore)	GO:0016021(integral component of membrane)	GO:0046872(metal ion binding)
orf00028	157	ARZ56321.1	hypothetical protein BAGQ_0012 [Bacillus velezensis]	--	--	--	--	--	--	--	--	--	--	--	--	--	--	--	--	--
orf00029	64	WP_007409914.1	MULTISPECIES: sigma factor G inhibitor Gin [Bacillus]	P37534|GIN_BACSU	Anti-sigma-G factor Gin	csfB	Bacillus subtilis (strain 168)	COG5865	DK	Forespore-specific anti-sigma-G factor CsfB/Gin	--	--	--	--	--	--	--	GO:0030435(sporulation resulting in formation of a cellular spore)	None	GO:0046872(metal ion binding)
orf00030	204	WP_032872166.1	MULTISPECIES: 5-bromo-4-chloroindolyl phosphate hydrolysis family protein [Bacillus]	P37467|XPAC_BACSU	Protein XpaC	xpaC	Bacillus subtilis (strain 168)	COG4915	QR	5-bromo-4-chloroindolyl phosphatase XpaC	--	--	--	--	--	--	--	None	None	GO:0016787(hydrolase activity)
orf00031	372	WP_032872168.1	MULTISPECIES: toxic anion resistance protein [Bacillus]	P37535|YAAN_BACSU	Uncharacterized protein YaaN	yaaN	Bacillus subtilis (strain 168)	COG3853	V	Uncharacterized conserved protein YaaN involved in tellurite resistance	--	--	--	--	--	--	--	--	--	--
orf00032	477	WP_032872170.1	MULTISPECIES: aminotransferase class I/II-fold pyridoxal phosphate-dependent enzyme [Bacillus]	P37536|YAAO_BACSU	Uncharacterized protein YaaO	yaaO	Bacillus subtilis (strain 168)	COG1982	E	Arginine/lysine/ornithine decarboxylase	--	--	--	--	--	--	--	None	None	GO:0016831(carboxy-lyase activity)
orf00033	212	WP_007615155.1	MULTISPECIES: dTMP kinase [Bacillus]	A7Z0F1|KTHY_BACVZ	Thymidylate kinase	tmk	Bacillus velezensis (strain DSM 23117 / BGSC 10A6 / FZB42)	COG0125	F	Thymidylate kinase	K00943	tmk, DTYMK	dTMP kinase [EC:2.7.4.9]	ko00240	Pyrimidine metabolism	Nucleotide metabolism	Metabolism	GO:0006233(dTDP biosynthetic process);GO:0006235(dTTP biosynthetic process)	None	GO:0004798(thymidylate kinase activity);GO:0005524(ATP binding)
orf00034	109	WP_004264734.1	MULTISPECIES: cyclic di-AMP receptor DarA [Bacillus]	P37538|DARA_BACSU	Cyclic di-AMP receptor A	darA	Bacillus subtilis (strain 168)	COG3870	T	Cyclic di-AMP receptor DarA/PstA	--	--	--	--	--	--	--	--	--	--
orf00035	146	WP_004264730.1	MULTISPECIES: DUF327 family protein [Bacillus]	P37539|YAAR_BACSU	Uncharacterized protein YaaR	yaaR	Bacillus subtilis (strain 168)	COG1728	S	Uncharacterized conserved protein YaaR, TM1646/DUF327 family	K09770	K09770	uncharacterized protein	None	None	None	None	--	--	--
orf00036	314	ANF34941.1	DNA polymerase III subunit delta&apos; [Bacillus velezensis]	P37540|HOLB_BACSU	DNA polymerase III subunit delta&apos;	holB	Bacillus subtilis (strain 168)	COG0470	L	DNA polymerase III, delta prime subunit	K02341	holB	DNA polymerase III subunit delta' [EC:2.7.7.7]	ko03030|ko03430|ko03440	DNA replication|Mismatch repair|Homologous recombination	Replication and repair|Replication and repair|Replication and repair	Genetic Information Processing|Genetic Information Processing|Genetic Information Processing	GO:0006261(DNA-dependent DNA replication)	GO:0009360(DNA polymerase III complex)	GO:0003677(DNA binding);GO:0003887(DNA-directed DNA polymerase activity);GO:0008408(3'-5' exonuclease activity)
orf00037	275	WP_004264723.1	MULTISPECIES: competence/sporulation regulator complex protein RicT [Bacillus]	P37541|YAAT_BACSU	Stage 0 sporulation protein YaaT	yaaT	Bacillus subtilis (strain 168)	COG1774	T	Cell fate regulator YaaT, PSP1 superfamily (controls sporulation, competence, biofilm development)	--	--	--	--	--	--	--	GO:0030435(sporulation resulting in formation of a cellular spore)	GO:0005737(cytoplasm)	None
orf00038	119	WP_004264720.1	MULTISPECIES: replication initiation-control protein YabA [Bacillus]	A7Z0F6|YABA_BACVZ	Initiation-control protein YabA	RBAM_000420	Bacillus velezensis (strain DSM 23117 / BGSC 10A6 / FZB42)	COG4467	L	Regulator of replication initiation timing YabA	--	--	--	--	--	--	--	GO:0006260(DNA replication)	None	None
orf00039	247	WP_004264717.1	MULTISPECIES: tRNA1(Val) (adenine(37)-N6)-methyltransferase [Bacillus]	P37543|YABB_BACSU	Uncharacterized protein YabB	yabB	Bacillus subtilis (strain 168)	COG4123	J	tRNA1(Val) A37 N6-methylase TrmN6	--	--	--	--	--	--	--	None	None	GO:0008168(methyltransferase activity)
orf00040	99	WP_007409921.1	MULTISPECIES: GIY-YIG nuclease family protein [Bacillus]	A7Z0F8|Y044_BACVZ	UPF0213 protein RBAM_000440	RBAM_000440	Bacillus velezensis (strain DSM 23117 / BGSC 10A6 / FZB42)	COG2827	L	Predicted endonuclease, GIY-YIG superfamily	K07461	K07461	putative endonuclease	None	None	None	None	--	--	--
orf00041	293	WP_032872176.1	MULTISPECIES: 16S rRNA (cytidine(1402)-2&apos;-O)-methyltransferase [Bacillus]	P37544|RSMI_BACSU	Ribosomal RNA small subunit methyltransferase I	rsmI	Bacillus subtilis (strain 168)	COG0313	J	16S rRNA C1402 (ribose-2'-O) methylase RsmI	K07056	rsmI	16S rRNA (cytidine1402-2'-O)-methyltransferase [EC:2.1.1.198]	None	None	None	None	GO:0000453(enzyme-directed rRNA 2'-O-methylation)	GO:0005737(cytoplasm)	GO:0070677(rRNA (cytosine-2'-O-)-methyltransferase activity)
orf00042	94	WP_004264711.1	MULTISPECIES: transition state genes transcriptional regulator AbrB [Bacillus]	P08874|ABRB_BACSU	Transition state regulatory protein AbrB	abrB	Bacillus subtilis (strain 168)	COG2002	KV	Bifunctional DNA-binding transcriptional regulator of stationary/sporulation/toxin gene expression and antitoxin component of the YhaV-PrlF toxin-antitoxin module	K06284	abrB	AbrB family transcriptional regulator, transcriptional pleiotropic regulator of transition state genes	None	None	None	None	GO:0030435(sporulation resulting in formation of a cellular spore);GO:0043937(regulation of sporulation);GO:0045892(negative regulation of transcription, DNA-templated)	None	GO:0003677(DNA binding);GO:0042802(identical protein binding)
orf00043	663	WP_022552471.1	MULTISPECIES: methionine--tRNA ligase [Bacillus]	P37465|SYM_BACSU	Methionine--tRNA ligase	metG	Bacillus subtilis (strain 168)	COG0073|COG0143	J|J	tRNA-binding EMAP/Myf domain|Methionyl-tRNA synthetase	K01874	MARS, metG	methionyl-tRNA synthetase [EC:6.1.1.10]	ko00450|ko00970	Selenocompound metabolism|Aminoacyl-tRNA biosynthesis	Metabolism of other amino acids|Translation	Metabolism|Genetic Information Processing	GO:0006431(methionyl-tRNA aminoacylation)	GO:0005737(cytoplasm)	GO:0000049(tRNA binding);GO:0004825(methionine-tRNA ligase activity);GO:0005524(ATP binding)
orf00044	255	WP_032872179.1	MULTISPECIES: TatD family hydrolase [Bacillus]	P37545|YABD_BACSU	Uncharacterized metal-dependent hydrolase YabD	yabD	Bacillus subtilis (strain 168)	COG0084	N	3'->5' ssDNA/RNA exonuclease TatD	K03424	tatD	TatD DNase family protein [EC:3.1.21.-]	None	None	None	None	None	GO:0005829(cytosol)	GO:0016888(endodeoxyribonuclease activity, producing 5'-phosphomonoesters);GO:0046872(metal ion binding)
orf00045	40	--	--	--	--	--	--	--	--	--	--	--	--	--	--	--	--	--	--	--
orf00046	404	ANF34951.1	hypothetical protein BCBMB205_00440 [Bacillus velezensis]	P37546|YABE_BACSU	Putative cell wall shaping protein YabE	yabE	Bacillus subtilis (strain 168)	COG3583|COG3584	S|S	Uncharacterized conserved protein YabE, contains G5 and tandem DUF348 domains|3D (Asp-Asp-Asp) domain, usually in lytic transglycosylases	--	--	--	--	--	--	--	GO:0009254(peptidoglycan turnover)	GO:0019867(outer membrane)	GO:0004553(hydrolase activity, hydrolyzing O-glycosyl compounds)
orf00047	187	WP_004264696.1	MULTISPECIES: ribonuclease M5 [Bacillus]	P37547|RNM5_BACSU	Ribonuclease M5	rnmV	Bacillus subtilis (strain 168)	COG1658	J	5S rRNA maturation ribonuclease M5, contains TOPRIM domain	K05985	rnmV	ribonuclease M5 [EC:3.1.26.8]	None	None	None	None	GO:0006364(rRNA processing);GO:0042254(ribosome biogenesis)	GO:0005737(cytoplasm)	GO:0019843(rRNA binding);GO:0043822(ribonuclease M5 activity);GO:0046872(metal ion binding)
orf00048	293	WP_004264694.1	MULTISPECIES: 16S rRNA (adenine(1518)-N(6)/adenine(1519)-N(6))-dimethyltransferase RsmA [Bacillus]	P37468|RSMA_BACSU	Ribosomal RNA small subunit methyltransferase A	rsmA	Bacillus subtilis (strain 168)	COG0030	J	16S rRNA A1518 and A1519 N6-dimethyltransferase RsmA/KsgA/DIM1 (may also have DNA glycosylase/AP lyase activity)	K02528	ksgA	16S rRNA (adenine1518-N6/adenine1519-N6)-dimethyltransferase [EC:2.1.1.182]	None	None	None	None	GO:0031167(rRNA methylation)	GO:0005829(cytosol)	GO:0000179(rRNA (adenine-N6,N6-)-dimethyltransferase activity);GO:0003723(RNA binding);GO:0052908(16S rRNA (adenine(1518)-N(6)/adenine(1519)-N(6))-dimethyltransferase activity)
orf00049	276	AHZ14070.1	sporulation specific peptidase YabG [Bacillus velezensis SQR9]	P37548|YABG_BACSU	Sporulation-specific protease YabG	yabG	Bacillus subtilis (strain 168)	COG5866	DO	Sporulation-specific protease YabG	K06436	yabG	spore coat assemly protein	None	None	None	None	GO:0030435(sporulation resulting in formation of a cellular spore)	GO:0016020(membrane);GO:0043593(endospore coat)	GO:0016787(hydrolase activity)
orf00050	86	WP_007615173.1	MULTISPECIES: Veg family protein [Bacillus]	P37466|VEG_BACSU	Protein Veg	veg	Bacillus subtilis (strain 168)	COG4466	S	Uncharacterized conserved protein Veg, DUF1021 family	--	--	--	--	--	--	--	GO:0006355(regulation of transcription, DNA-templated);GO:0030435(sporulation resulting in formation of a cellular spore)	GO:0005737(cytoplasm)	None
orf00051	55	AEB61602.1	small acid-soluble spore protein F [Bacillus amyloliquefaciens LL3]	P37549|SSPF_BACSU	Protein SspF	sspF	Bacillus subtilis (strain 168)	COG5854	D	Small acid-soluble spore protein SspF (alpha/beta-type)	K06423	sspF	small acid-soluble spore protein F (minor alpha/beta-type SASP)	None	None	None	None	GO:0006265(DNA topological change);GO:0030435(sporulation resulting in formation of a cellular spore)	None	GO:0003690(double-stranded DNA binding)
orf00052	292	AGZ54766.1	4-diphosphocytidyl-2-C-methyl-D-erythritol kinase [Bacillus amyloliquefaciens CC178]	A7Z0G9|ISPE_BACVZ	4-diphosphocytidyl-2-C-methyl-D-erythritol kinase	ispE	Bacillus velezensis (strain DSM 23117 / BGSC 10A6 / FZB42)	COG1947	I	4-diphosphocytidyl-2C-methyl-D-erythritol kinase	K00919	ispE	4-diphosphocytidyl-2-C-methyl-D-erythritol kinase [EC:2.7.1.148]	ko00900	Terpenoid backbone biosynthesis	Metabolism of terpenoids and polyketides	Metabolism	GO:0016114(terpenoid biosynthetic process);GO:0019288(isopentenyl diphosphate biosynthetic process, methylerythritol 4-phosphate pathway)	None	GO:0005524(ATP binding);GO:0050515(4-(cytidine 5'-diphospho)-2-C-methyl-D-erythritol kinase activity)
orf00053	285	WP_004264666.1	MULTISPECIES: pur operon repressor [Bacillus]	P37551|PURR_BACSU	Pur operon repressor	purR	Bacillus subtilis (strain 168)	COG0503	F	Adenine/guanine phosphoribosyltransferase or related PRPP-binding protein	K09685	purR	purine operon repressor	None	None	None	None	GO:0009116(nucleoside metabolic process);GO:0045892(negative regulation of transcription, DNA-templated);GO:0045982(negative regulation of purine nucleobase metabolic process)	None	GO:0003677(DNA binding)
orf00054	126	WP_004264663.1	MULTISPECIES: RidA family protein [Bacillus]	P37552|RIDA_BACSU	2-iminobutanoate/2-iminopropanoate deaminase	yabJ	Bacillus subtilis (strain 168)	COG0251	V	Enamine deaminase RidA, house cleaning of reactive enamine intermediates, YjgF/YER057c/UK114 family	K09022	ridA, tdcF, RIDA	2-iminobutanoate/2-iminopropanoate deaminase [EC:3.5.99.10]	None	None	None	None	GO:0008652(cellular amino acid biosynthetic process);GO:0009097(isoleucine biosynthetic process);GO:0009636(response to toxic substance);GO:0046360(2-oxobutyrate biosynthetic process);GO:1901565(organonitrogen compound catabolic process)	GO:0005829(cytosol)	GO:0019239(deaminase activity);GO:0120242(2-iminobutanoate deaminase activity);GO:0120243(2-iminopropanoate deaminase activity)
orf00055	81	WP_007615176.1	MULTISPECIES: septation regulator SpoVG [Bacillus]	A7Z0H2|SP5G_BACVZ	Putative septation protein SpoVG	spoVG	Bacillus velezensis (strain DSM 23117 / BGSC 10A6 / FZB42)	COG2088	D	DNA-binding protein SpoVG, cell septation regulator	K06412	spoVG	stage V sporulation protein G	None	None	None	None	GO:0000917(division septum assembly);GO:0030435(sporulation resulting in formation of a cellular spore);GO:0030436(asexual sporulation)	None	None
orf00056	456	WP_032872188.1	MULTISPECIES: bifunctional UDP-N-acetylglucosamine diphosphorylase/glucosamine-1-phosphate N-acetyltransferase GlmU [Bacillus]	A7Z0H3|GLMU_BACVZ	Bifunctional protein GlmU	glmU	Bacillus velezensis (strain DSM 23117 / BGSC 10A6 / FZB42)	COG1207	M	Bifunctional protein GlmU, N-acetylglucosamine-1-phosphate-uridyltransferase/glucosamine-1-phosphate-acetyltransferase	K04042	glmU	bifunctional UDP-N-acetylglucosamine pyrophosphorylase / glucosamine-1-phosphate N-acetyltransferase [EC:2.7.7.23 2.3.1.157]	ko00520|ko00541	Amino sugar and nucleotide sugar metabolism|O-Antigen nucleotide sugar biosynthesis	Carbohydrate metabolism|Glycan biosynthesis and metabolism	Metabolism|Metabolism	GO:0000902(cell morphogenesis);GO:0006048(UDP-N-acetylglucosamine biosynthetic process);GO:0008360(regulation of cell shape);GO:0009245(lipid A biosynthetic process);GO:0009252(peptidoglycan biosynthetic process);GO:0071555(cell wall organization)	GO:0005737(cytoplasm)	GO:0000287(magnesium ion binding);GO:0003977(UDP-N-acetylglucosamine diphosphorylase activity);GO:0019134(glucosamine-1-phosphate N-acetyltransferase activity)
orf00057	317	WP_004264656.1	MULTISPECIES: ribose-phosphate diphosphokinase [Bacillus]	P14193|KPRS_BACSU	Ribose-phosphate pyrophosphokinase	prs	Bacillus subtilis (strain 168)	COG0462	F	Phosphoribosylpyrophosphate synthetase	K00948	PRPS, prsA	ribose-phosphate pyrophosphokinase [EC:2.7.6.1]	ko00030|ko00230	Pentose phosphate pathway|Purine metabolism	Carbohydrate metabolism|Nucleotide metabolism	Metabolism|Metabolism	GO:0006015(5-phosphoribose 1-diphosphate biosynthetic process);GO:0006164(purine nucleotide biosynthetic process);GO:0009116(nucleoside metabolic process);GO:0009156(ribonucleoside monophosphate biosynthetic process)	GO:0002189(ribose phosphate diphosphokinase complex);GO:0005737(cytoplasm)	GO:0000287(magnesium ion binding);GO:0004749(ribose phosphate diphosphokinase activity);GO:0005524(ATP binding);GO:0016301(kinase activity)
orf00058	202	WP_032872190.1	MULTISPECIES: 50S ribosomal protein L25/general stress protein Ctc [Bacillus]	A7Z0H5|RL25_BACVZ	50S ribosomal protein L25	rplY	Bacillus velezensis (strain DSM 23117 / BGSC 10A6 / FZB42)	COG1825	J	Ribosomal protein L25 (general stress protein Ctc)	K02897	RP-L25, rplY	large subunit ribosomal protein L25	ko03010	Ribosome	Translation	Genetic Information Processing	GO:0006412(translation)	GO:0005840(ribosome)	GO:0003735(structural constituent of ribosome);GO:0008097(5S rRNA binding)
orf00059	188	WP_004264652.1	MULTISPECIES: aminoacyl-tRNA hydrolase [Bacillus]	A7Z0H6|PTH_BACVZ	Peptidyl-tRNA hydrolase	pth	Bacillus velezensis (strain DSM 23117 / BGSC 10A6 / FZB42)	COG0193	J	Peptidyl-tRNA hydrolase	K01056	PTH1, pth, spoVC	peptidyl-tRNA hydrolase, PTH1 family [EC:3.1.1.29]	None	None	None	None	GO:0006412(translation)	GO:0005737(cytoplasm)	GO:0004045(aminoacyl-tRNA hydrolase activity)
orf00060	76	WP_004264650.1	MULTISPECIES: anti-sigma-F factor Fin family protein [Bacillus]	P37553|FIN_BACSU	Anti-sigma-F factor Fin	fin	Bacillus subtilis (strain 168)	COG5867	DT	Anti-sigma-F factor Fin	--	--	--	--	--	--	--	GO:0010468(regulation of gene expression);GO:0030435(sporulation resulting in formation of a cellular spore)	GO:0005737(cytoplasm)	GO:0046872(metal ion binding)
orf00061	1177	WP_025650339.1	MULTISPECIES: transcription-repair coupling factor [Bacillus]	P37474|MFD_BACSU	Transcription-repair-coupling factor	mfd	Bacillus subtilis (strain 168)	COG1197	LK	Transcription-repair coupling factor (superfamily II helicase)	K03723	mfd	transcription-repair coupling factor (superfamily II helicase) [EC:3.6.4.-]	ko03420	Nucleotide excision repair	Replication and repair	Genetic Information Processing	GO:0000716(transcription-coupled nucleotide-excision repair, DNA damage recognition);GO:0006355(regulation of transcription, DNA-templated)	GO:0005737(cytoplasm)	GO:0003677(DNA binding);GO:0003684(damaged DNA binding);GO:0004386(helicase activity);GO:0005524(ATP binding);GO:0015616(DNA translocase activity);GO:0043175(RNA polymerase core enzyme binding)
orf00062	178	WP_004264646.1	MULTISPECIES: stage V sporulation protein T [Bacillus]	P37554|SPOVT_BACSU	Stage V sporulation protein T	spoVT	Bacillus subtilis (strain 168)	COG5845	DK	Stage V sporulation protein SpoVT, regulator of stationary/sporulation gene expression	K04769	spoVT	AbrB family transcriptional regulator, stage V sporulation protein T	None	None	None	None	GO:0030435(sporulation resulting in formation of a cellular spore)	None	GO:0003677(DNA binding);GO:0042802(identical protein binding)
orf00063	526	WP_032872192.1	MULTISPECIES: polysaccharide biosynthesis protein [Bacillus]	P37555|YABM_BACSU	Uncharacterized membrane protein YabM	yabM	Bacillus subtilis (strain 168)	COG5841	D	Stage V sporulation protein SpoVB/SpoIIIF, required for spore cortex synthesis	K03328	TC.PST	polysaccharide transporter, PST family	None	None	None	None	None	GO:0005886(plasma membrane);GO:0016021(integral component of membrane)	None
orf00064	491	WP_032872194.1	MULTISPECIES: nucleoside triphosphate pyrophosphohydrolase [Bacillus]	P37556|YABN_BACSU	Uncharacterized protein YabN	yabN	Bacillus subtilis (strain 168)	COG3956	R	Uncharacterized conserved protein YabN, contains tetrapyrrole methylase and MazG-like pyrophosphatase domain	K02499	yabN	tetrapyrrole methylase family protein / MazG family protein	None	None	None	None	GO:0006203(dGTP catabolic process);GO:0046047(TTP catabolic process);GO:0046052(UTP catabolic process);GO:0046061(dATP catabolic process);GO:0046076(dTTP catabolic process);GO:0046081(dUTP catabolic process)	None	GO:0008168(methyltransferase activity);GO:0047429(nucleoside-triphosphate diphosphatase activity)
orf00065	86	WP_007409934.1	MULTISPECIES: RNA-binding S4 domain-containing protein [Bacillus]	P37557|YABO_BACSU	Uncharacterized protein YabO	yabO	Bacillus subtilis (strain 168)	COG1188	J	Ribosomal 50S subunit-recycling heat shock protein, contains S4 domain	--	--	--	--	--	--	--	None	None	GO:0003723(RNA binding)
orf00066	100	WP_004264638.1	MULTISPECIES: sporulation protein YabP [Bacillus]	P37558|YABP_BACSU	Spore protein YabP	yabP	Bacillus subtilis (strain 168)	COG5868	D	Sporulation protein YabP	--	--	--	--	--	--	--	GO:0030435(sporulation resulting in formation of a cellular spore)	GO:0016020(membrane);GO:0042601(endospore-forming forespore)	None
orf00067	211	WP_032872196.1	MULTISPECIES: spore cortex biosynthesis protein YabQ [Bacillus]	P37559|YABQ_BACSU	Spore protein YabQ	yabQ	Bacillus subtilis (strain 168)	COG5869	D	Spore cortex formation membrane protein YabQ	--	--	--	--	--	--	--	GO:0030435(sporulation resulting in formation of a cellular spore)	GO:0016021(integral component of membrane);GO:0042601(endospore-forming forespore)	None
orf00068	125	WP_032872199.1	MULTISPECIES: septum formation initiator family protein [Bacillus]	P37471|DIVIC_BACSU	Cell division protein DivIC	divIC	Bacillus subtilis (strain 168)	COG2919	D	Cell division protein FtsB	K13052	divIC, divA	cell division protein DivIC	None	None	None	None	GO:0051301(cell division)	None	None
orf00069	128	WP_004264630.1	MULTISPECIES: RNA-binding protein S1 [Bacillus]	P37560|YABR_BACSU	Uncharacterized protein YabR	yabR	Bacillus subtilis (strain 168)	COG1098	R	Predicted RNA-binding protein, contains ribosomal protein S1 (RPS1) domain	K07571	K07571	S1 RNA binding domain protein	None	None	None	None	GO:0006412(translation)	GO:0022627(cytosolic small ribosomal subunit)	GO:0003729(mRNA binding);GO:0003735(structural constituent of ribosome)
orf00070	40	ANF34975.1	hypothetical protein BCBMB205_00680 [Bacillus velezensis]	--	--	--	--	--	--	--	--	--	--	--	--	--	--	--	--	--
orf00071	832	AHZ14092.1	SpoIIE [Bacillus velezensis SQR9]	P37475|SP2E_BACSU	Stage II sporulation protein E	spoIIE	Bacillus subtilis (strain 168)	COG5817	D	Stage II sporulation protein SpoIIE/SpoIIH (serine phosphatase - sigma-F activation)	K06382	spoIIE	stage II sporulation protein E [EC:3.1.3.16]	None	None	None	None	GO:0030435(sporulation resulting in formation of a cellular spore)	GO:0005886(plasma membrane);GO:0016021(integral component of membrane);GO:0042601(endospore-forming forespore)	GO:0016791(phosphatase activity);GO:0106306(protein serine phosphatase activity);GO:0106307(protein threonine phosphatase activity)
orf00072	245	WP_014720617.1	MULTISPECIES: VWA domain-containing protein [Bacillus]	P37561|YABS_BACSU	Uncharacterized protein YabS	yabS	Bacillus subtilis (strain 168)	COG2304	R	Secreted protein containing bacterial Ig-like domain and vWFA domain	K07114	yfbK	Ca-activated chloride channel homolog	None	None	None	None	--	--	--
orf00073	333	WP_007615197.1	MULTISPECIES: serine/threonine protein kinase [Bacillus]	P37562|PKN1_BACSU	Probable serine/threonine-protein kinase YabT	yabT	Bacillus subtilis (strain 168)	COG0515	T	Serine/threonine protein kinase	K08884	K08884	serine/threonine protein kinase, bacterial [EC:2.7.11.1]	None	None	None	None	None	None	GO:0004674(protein serine/threonine kinase activity);GO:0005524(ATP binding);GO:0106310(protein serine kinase activity)
orf00074	472	ARB31869.1	tRNA lysidine(34) synthetase TilS [Bacillus velezensis]	P37563|TILS_BACSU	tRNA(Ile)-lysidine synthase	tilS	Bacillus subtilis (strain 168)	COG0037	J	tRNA(Ile)-lysidine synthase TilS/MesJ	K04075	tilS, mesJ	tRNA(Ile)-lysidine synthase [EC:6.3.4.19]	None	None	None	None	GO:0006400(tRNA modification)	GO:0005737(cytoplasm)	GO:0005524(ATP binding);GO:0016879(ligase activity, forming carbon-nitrogen bonds)
orf00075	179	WP_004264611.1	MULTISPECIES: hypoxanthine phosphoribosyltransferase [Bacillus]	P37472|HGPRT_BACSU	Hypoxanthine-guanine phosphoribosyltransferase	hprT	Bacillus subtilis (strain 168)	COG0634	F	Hypoxanthine-guanine phosphoribosyltransferase	K00760	hprT, hpt, HPRT1	hypoxanthine phosphoribosyltransferase [EC:2.4.2.8]	ko00230|ko00983	Purine metabolism|Drug metabolism - other enzymes	Nucleotide metabolism|Xenobiotics biodegradation and metabolism	Metabolism|Metabolism	GO:0006168(adenine salvage);GO:0006178(guanine salvage);GO:0032263(GMP salvage);GO:0032264(IMP salvage);GO:0046100(hypoxanthine metabolic process)	GO:0005737(cytoplasm)	GO:0000166(nucleotide binding);GO:0000287(magnesium ion binding);GO:0004422(hypoxanthine phosphoribosyltransferase activity);GO:0052657(guanine phosphoribosyltransferase activity)
orf00076	639	WP_004264608.1	MULTISPECIES: ATP-dependent zinc metalloprotease FtsH [Bacillus]	P37476|FTSH_BACSU	ATP-dependent zinc metalloprotease FtsH	ftsH	Bacillus subtilis (strain 168)	COG0465	O	ATP-dependent Zn proteases	K03798	ftsH, hflB	cell division protease FtsH [EC:3.4.24.-]	None	None	None	None	GO:0006508(proteolysis);GO:0007049(cell cycle);GO:0030163(protein catabolic process);GO:0043934(sporulation);GO:0051301(cell division)	GO:0005886(plasma membrane);GO:0016021(integral component of membrane);GO:0030428(cell septum)	GO:0004176(ATP-dependent peptidase activity);GO:0004222(metalloendopeptidase activity);GO:0005524(ATP binding);GO:0008233(peptidase activity);GO:0008270(zinc ion binding)
orf00077	246	WP_007409940.1	MULTISPECIES: type III pantothenate kinase [Bacteria]	A7Z0J3|COAX_BACVZ	Type III pantothenate kinase	coaX	Bacillus velezensis (strain DSM 23117 / BGSC 10A6 / FZB42)	COG1521	H	Pantothenate kinase type III	K03525	coaX	type III pantothenate kinase [EC:2.7.1.33]	ko00770	Pantothenate and CoA biosynthesis	Metabolism of cofactors and vitamins	Metabolism	GO:0015937(coenzyme A biosynthetic process)	GO:0005737(cytoplasm)	GO:0004594(pantothenate kinase activity);GO:0005524(ATP binding);GO:0046872(metal ion binding)
orf00078	291	WP_014304205.1	MULTISPECIES: Hsp33 family molecular chaperone HslO [Bacillus]	A7Z0J4|HSLO_BACVZ	33 kDa chaperonin	hslO	Bacillus velezensis (strain DSM 23117 / BGSC 10A6 / FZB42)	COG1281	O	Redox-regulated molecular chaperone, HSP33 family	K04083	hslO	molecular chaperone Hsp33	None	None	None	None	GO:0006457(protein folding)	GO:0005737(cytoplasm)	GO:0051082(unfolded protein binding)
orf00079	296	WP_032872202.1	MULTISPECIES: peptidyl-prolyl cis-trans isomerase [Bacillus]	P37566|YACD_BACSU	Putative peptidyl-prolyl cis-trans isomerase YacD	yacD	Bacillus subtilis (strain 168)	COG0760	O	Peptidyl-prolyl isomerase, parvulin family	--	--	--	--	--	--	--	None	None	GO:0003755(peptidyl-prolyl cis-trans isomerase activity)
orf00080	308	WP_032872203.1	MULTISPECIES: cysteine synthase A [Bacillus]	P37887|CYSK_BACSU	Cysteine synthase	cysK	Bacillus subtilis (strain 168)	COG0031	E	Cysteine synthase	K01738	cysK	cysteine synthase [EC:2.5.1.47]	ko00270|ko00920	Cysteine and methionine metabolism|Sulfur metabolism	Amino acid metabolism|Energy metabolism	Metabolism|Metabolism	GO:0006535(cysteine biosynthetic process from serine);GO:0008284(positive regulation of cell population proliferation);GO:0009087(methionine catabolic process);GO:1904798(positive regulation of core promoter binding)	GO:0005737(cytoplasm);GO:0032991(protein-containing complex);GO:0032993(protein-DNA complex)	GO:0004122(cystathionine beta-synthase activity);GO:0004124(cysteine synthase activity);GO:0008134(transcription factor binding);GO:0030170(pyridoxal phosphate binding);GO:0042803(protein homodimerization activity);GO:0080146(L-cysteine desulfhydrase activity)
orf00081	474	ANF34986.1	para-aminobenzoate synthase [Bacillus velezensis]	P28820|PABB_BACSU	Aminodeoxychorismate synthase component 1	pabB	Bacillus subtilis (strain 168)	COG0147	EH	Anthranilate/para-aminobenzoate synthases component I	K01665	pabB	para-aminobenzoate synthetase component I [EC:2.6.1.85]	ko00790	Folate biosynthesis	Metabolism of cofactors and vitamins	Metabolism	GO:0000162(tryptophan biosynthetic process);GO:0046654(tetrahydrofolate biosynthetic process);GO:0046656(folic acid biosynthetic process)	None	GO:0000287(magnesium ion binding);GO:0046820(4-amino-4-deoxychorismate synthase activity)
orf00082	192	ANF34987.1	anthranilate synthase subunit II [Bacillus velezensis]	P28819|PABA_BACSU	Aminodeoxychorismate/anthranilate synthase component 2	pabA	Bacillus subtilis (strain 168)	COG0512	EH	Anthranilate/para-aminobenzoate synthase component II (glutamine amidotransferase)	K01664	pabA	para-aminobenzoate synthetase component II [EC:2.6.1.85]	ko00790	Folate biosynthesis	Metabolism of cofactors and vitamins	Metabolism	GO:0000162(tryptophan biosynthetic process);GO:0006541(glutamine metabolic process);GO:0046654(tetrahydrofolate biosynthetic process);GO:0046656(folic acid biosynthetic process)	None	GO:0004049(anthranilate synthase activity);GO:0046820(4-amino-4-deoxychorismate synthase activity)
orf00083	294	WP_032872205.1	MULTISPECIES: aminodeoxychorismate lyase [Bacillus]	P28821|PABC_BACSU	Aminodeoxychorismate lyase	pabC	Bacillus subtilis (strain 168)	COG0115	EH	Branched-chain amino acid aminotransferase/4-amino-4-deoxychorismate lyase	K02619	pabC	4-amino-4-deoxychorismate lyase [EC:4.1.3.38]	ko00790	Folate biosynthesis	Metabolism of cofactors and vitamins	Metabolism	GO:0019752(carboxylic acid metabolic process);GO:0046654(tetrahydrofolate biosynthetic process);GO:0046656(folic acid biosynthetic process)	GO:0005829(cytosol)	GO:0008696(4-amino-4-deoxychorismate lyase activity);GO:0030170(pyridoxal phosphate binding)
orf00084	285	WP_007409946.1	MULTISPECIES: dihydropteroate synthase [Bacillus]	P28822|DHPS_BACSU	Dihydropteroate synthase	sul	Bacillus subtilis (strain 168)	COG0294	H	Dihydropteroate synthase	K00796	folP	dihydropteroate synthase [EC:2.5.1.15]	ko00790	Folate biosynthesis	Metabolism of cofactors and vitamins	Metabolism	GO:0046654(tetrahydrofolate biosynthetic process);GO:0046656(folic acid biosynthetic process)	GO:0005829(cytosol)	GO:0004156(dihydropteroate synthase activity);GO:0046872(metal ion binding)
orf00085	120	WP_003150671.1	MULTISPECIES: dihydroneopterin aldolase [Bacillus]	P28823|FOLB_BACSU	Dihydroneopterin aldolase	folB	Bacillus subtilis (strain 168)	COG1539	H	Dihydroneopterin aldolase	K01633	folB	7,8-dihydroneopterin aldolase/epimerase/oxygenase [EC:4.1.2.25 5.1.99.8 1.13.11.81]	ko00790	Folate biosynthesis	Metabolism of cofactors and vitamins	Metabolism	GO:0006760(folic acid-containing compound metabolic process);GO:0046654(tetrahydrofolate biosynthetic process);GO:0046656(folic acid biosynthetic process)	GO:0005737(cytoplasm)	GO:0004150(dihydroneopterin aldolase activity)
orf00086	167	WP_032872206.1	MULTISPECIES: 2-amino-4-hydroxy-6-hydroxymethyldihydropteridine diphosphokinase [Bacillus]	P29252|HPPK_BACSU	2-amino-4-hydroxy-6-hydroxymethyldihydropteridine pyrophosphokinase	folK	Bacillus subtilis (strain 168)	COG0801	H	7,8-dihydro-6-hydroxymethylpterin pyrophosphokinase (folate biosynthesis)	K00950	folK	2-amino-4-hydroxy-6-hydroxymethyldihydropteridine diphosphokinase [EC:2.7.6.3]	ko00790	Folate biosynthesis	Metabolism of cofactors and vitamins	Metabolism	GO:0046654(tetrahydrofolate biosynthetic process);GO:0046656(folic acid biosynthetic process)	None	GO:0003848(2-amino-4-hydroxy-6-hydroxymethyldihydropteridine diphosphokinase activity);GO:0005524(ATP binding);GO:0016301(kinase activity)
orf00087	69	WP_032872207.1	MULTISPECIES: helix-turn-helix transcriptional regulator [Bacillus]	O31417|YAZB_BACSU	Uncharacterized HTH-type transcriptional regulator YazB	yazB	Bacillus subtilis (strain 168)	COG1396	K	Transcriptional regulator, contains XRE-family HTH domain	--	--	--	--	--	--	--	GO:0006355(regulation of transcription, DNA-templated)	None	GO:0003677(DNA binding);GO:0003700(DNA-binding transcription factor activity)
orf00088	333	WP_007409948.1	MULTISPECIES: tRNA dihydrouridine synthase DusB [Bacillus]	P37567|DUS1_BACSU	Probable tRNA-dihydrouridine synthase 1	dus1	Bacillus subtilis (strain 168)	COG0042	J	tRNA-dihydrouridine synthase	--	--	--	--	--	--	--	None	None	GO:0000049(tRNA binding);GO:0017150(tRNA dihydrouridine synthase activity);GO:0050660(flavin adenine dinucleotide binding)
orf00089	499	WP_032872208.1	MULTISPECIES: lysine--tRNA ligase [Bacillus]	P37477|SYK_BACSU	Lysine--tRNA ligase	lysS	Bacillus subtilis (strain 168)	COG1190	J	Lysyl-tRNA synthetase (class II)	K04567	KARS, lysS	lysyl-tRNA synthetase, class II [EC:6.1.1.6]	ko00970	Aminoacyl-tRNA biosynthesis	Translation	Genetic Information Processing	GO:0006430(lysyl-tRNA aminoacylation)	GO:0005829(cytosol)	GO:0000049(tRNA binding);GO:0000287(magnesium ion binding);GO:0004824(lysine-tRNA ligase activity);GO:0005524(ATP binding)
orf00090	45	ANF34995.1	hypothetical protein BCBMB205_00880 [Bacillus velezensis]	--	--	--	--	--	--	--	--	--	--	--	--	--	--	--	--	--
orf00091	157	ARZ56321.1	hypothetical protein BAGQ_0012 [Bacillus velezensis]	--	--	--	--	--	--	--	--	--	--	--	--	--	--	--	--	--
orf00092	157	ARZ56321.1	hypothetical protein BAGQ_0012 [Bacillus velezensis]	--	--	--	--	--	--	--	--	--	--	--	--	--	--	--	--	--
orf00093	154	WP_003156396.1	MULTISPECIES: transcriptional regulator CtsR [Bacillus]	P37568|CTSR_BACSU	Transcriptional regulator CtsR	ctsR	Bacillus subtilis (strain 168)	COG4463	K	Transcriptional regulator CtsR	K03708	ctsR	transcriptional regulator of stress and heat shock response	None	None	None	None	GO:0006355(regulation of transcription, DNA-templated)	None	GO:0003677(DNA binding)
orf00094	185	AFJ60182.1	conserved hypothetical protein YacH [Bacillus amyloliquefaciens Y2]	P37569|MCSA_BACSU	Protein-arginine kinase activator protein	mcsA	Bacillus subtilis (strain 168)	COG3880	O	Protein-arginine kinase activator protein McsA	K19411	mcsA	protein arginine kinase activator	None	None	None	None	GO:0006508(proteolysis);GO:1990169(stress response to copper ion);GO:1990170(stress response to cadmium ion)	None	GO:0005507(copper ion binding);GO:0008270(zinc ion binding);GO:0046870(cadmium ion binding);GO:0050897(cobalt ion binding)
orf00095	363	WP_003156398.1	MULTISPECIES: protein arginine kinase [Bacillus]	A7Z0K7|MCSB_BACVZ	Protein-arginine kinase	mcsB	Bacillus velezensis (strain DSM 23117 / BGSC 10A6 / FZB42)	COG3869	O	Protein-arginine kinase McsB	K19405	mcsB	protein arginine kinase [EC:2.7.14.1]	None	None	None	None	GO:0046314(phosphocreatine biosynthetic process)	None	GO:0004111(creatine kinase activity);GO:0004672(protein kinase activity);GO:0005524(ATP binding)
orf00096	810	WP_015239036.1	MULTISPECIES: ATP-dependent protease ATP-binding subunit ClpC [Bacillus]	P37571|CLPC_BACSU	Negative regulator of genetic competence ClpC/MecB	clpC	Bacillus subtilis (strain 168)	COG0542	O	ATP-dependent Clp protease, ATP-binding subunit ClpA	K03696	clpC	ATP-dependent Clp protease ATP-binding subunit ClpC	None	None	None	None	GO:0030420(establishment of competence for transformation)	None	GO:0005524(ATP binding);GO:0016887(ATP hydrolysis activity)
orf00097	459	WP_014304212.1	MULTISPECIES: DNA repair protein RadA [Bacillus]	P37572|RADA_BACSU	DNA repair protein RadA	radA	Bacillus subtilis (strain 168)	COG1066	L	DNA repair protein RadA/Sms, contains AAA+ ATPase domain	K04485	radA, sms	DNA repair protein RadA/Sms	None	None	None	None	GO:0000725(recombinational repair)	None	GO:0003684(damaged DNA binding);GO:0005524(ATP binding);GO:0008094(ATP-dependent activity, acting on DNA);GO:0016787(hydrolase activity);GO:0046872(metal ion binding)
orf00098	360	WP_007615225.1	MULTISPECIES: DNA integrity scanning diadenylate cyclase DisA [Bacillus]	P37573|DISA_BACSU	DNA integrity scanning protein DisA	disA	Bacillus subtilis (strain 168)	COG1623	T	c-di-AMP synthetase DisA, contains DisA_N, linker and DNA-binding domains	K07067	disA	diadenylate cyclase [EC:2.7.7.85]	None	None	None	None	GO:0006281(DNA repair);GO:0019932(second-messenger-mediated signaling)	GO:0005737(cytoplasm)	GO:0003677(DNA binding);GO:0004016(adenylate cyclase activity);GO:0005524(ATP binding);GO:0016779(nucleotidyltransferase activity)
orf00099	366	WP_003156403.1	MULTISPECIES: PIN/TRAM domain-containing protein [Bacillus]	Q06754|YACL_BACSU	Uncharacterized PIN and TRAM-domain containing protein YacL	yacL	Bacillus subtilis (strain 168)	COG4956	R	Uncharacterized conserved protein YacL, contains PIN and TRAM domains	--	--	--	--	--	--	--	None	None	GO:0004518(nuclease activity);GO:0046872(metal ion binding)
orf00100	232	WP_032872229.1	MULTISPECIES: 2-C-methyl-D-erythritol 4-phosphate cytidylyltransferase [Bacillus]	A7Z0L2|ISPD_BACVZ	2-C-methyl-D-erythritol 4-phosphate cytidylyltransferase	ispD	Bacillus velezensis (strain DSM 23117 / BGSC 10A6 / FZB42)	COG1211	I	2-C-methyl-D-erythritol 4-phosphate cytidylyltransferase	K00991	ispD	2-C-methyl-D-erythritol 4-phosphate cytidylyltransferase [EC:2.7.7.60]	ko00900	Terpenoid backbone biosynthesis	Metabolism of terpenoids and polyketides	Metabolism	GO:0016114(terpenoid biosynthetic process);GO:0019288(isopentenyl diphosphate biosynthetic process, methylerythritol 4-phosphate pathway)	None	GO:0050518(2-C-methyl-D-erythritol 4-phosphate cytidylyltransferase activity)
orf00101	158	WP_003156407.1	MULTISPECIES: 2-C-methyl-D-erythritol 2,4-cyclodiphosphate synthase [Bacillus]	A7Z0L3|ISPF_BACVZ	2-C-methyl-D-erythritol 2,4-cyclodiphosphate synthase	ispF	Bacillus velezensis (strain DSM 23117 / BGSC 10A6 / FZB42)	COG0245	I	2C-methyl-D-erythritol 2,4-cyclodiphosphate synthase	K01770	ispF	2-C-methyl-D-erythritol 2,4-cyclodiphosphate synthase [EC:4.6.1.12]	ko00900	Terpenoid backbone biosynthesis	Metabolism of terpenoids and polyketides	Metabolism	GO:0016114(terpenoid biosynthetic process);GO:0019288(isopentenyl diphosphate biosynthetic process, methylerythritol 4-phosphate pathway)	None	GO:0008685(2-C-methyl-D-erythritol 2,4-cyclodiphosphate synthase activity);GO:0046872(metal ion binding)
orf00102	483	WP_007410392.1	MULTISPECIES: glutamate--tRNA ligase [Bacillus]	A7Z0L4|SYE_BACVZ	Glutamate--tRNA ligase	gltX	Bacillus velezensis (strain DSM 23117 / BGSC 10A6 / FZB42)	COG0008	J	Glutamyl- or glutaminyl-tRNA synthetase	K09698	gltX	nondiscriminating glutamyl-tRNA synthetase [EC:6.1.1.24]	ko00970	Aminoacyl-tRNA biosynthesis	Translation	Genetic Information Processing	GO:0006424(glutamyl-tRNA aminoacylation)	GO:0005737(cytoplasm)	GO:0000049(tRNA binding);GO:0004818(glutamate-tRNA ligase activity);GO:0005524(ATP binding);GO:0008270(zinc ion binding)
orf00103	40	AHZ14121.1	hypothetical protein V529_00950 [Bacillus velezensis SQR9]	--	--	--	--	--	--	--	--	--	--	--	--	--	--	--	--	--
orf00104	217	EIF15553.1	Bacterial transferase hexapeptide (six repeats) [Bacillus sp. 5B6]	Q06750|CYSE_BACSU	Serine acetyltransferase	cysE	Bacillus subtilis (strain 168)	COG1045	E	Serine acetyltransferase	K00640	cysE	serine O-acetyltransferase [EC:2.3.1.30]	ko00270|ko00920|ko05111	Cysteine and methionine metabolism|Sulfur metabolism|Biofilm formation - Vibrio cholerae	Amino acid metabolism|Energy metabolism|Cellular community - prokaryotes	Metabolism|Metabolism|Cellular Processes	GO:0006535(cysteine biosynthetic process from serine);GO:0009087(methionine catabolic process);GO:0019344(cysteine biosynthetic process)	GO:0005829(cytosol)	GO:0009001(serine O-acetyltransferase activity)
orf00105	466	WP_032872232.1	MULTISPECIES: cysteine--tRNA ligase [Bacillus]	A7Z0L6|SYC_BACVZ	Cysteine--tRNA ligase	cysS	Bacillus velezensis (strain DSM 23117 / BGSC 10A6 / FZB42)	COG0215	J	Cysteinyl-tRNA synthetase	K01883	CARS, cysS	cysteinyl-tRNA synthetase [EC:6.1.1.16]	ko00970	Aminoacyl-tRNA biosynthesis	Translation	Genetic Information Processing	GO:0006423(cysteinyl-tRNA aminoacylation)	GO:0005737(cytoplasm)	GO:0004817(cysteine-tRNA ligase activity);GO:0005524(ATP binding);GO:0008270(zinc ion binding)
orf00106	143	WP_003156412.1	MULTISPECIES: Mini-ribonuclease 3 [Bacillus]	O31418|MRNC_BACSU	Mini-ribonuclease 3	mrnC	Bacillus subtilis (strain 168)	COG1939	J	23S rRNA maturation mini-RNase III	K11145	K11145	ribonuclease III family protein [EC:3.1.26.-]	None	None	None	None	GO:0006364(rRNA processing)	GO:0005737(cytoplasm)	GO:0004525(ribonuclease III activity);GO:0004540(ribonuclease activity);GO:0019843(rRNA binding)
orf00107	249	WP_003156413.1	MULTISPECIES: 23S rRNA (guanosine(2251)-2&apos;-O)-methyltransferase RlmB [Bacillus]	Q06753|YACO_BACSU	Putative TrmH family tRNA/rRNA methyltransferase YacO	yacO	Bacillus subtilis (strain 168)	COG0566	J	tRNA G18 (ribose-2'-O)-methylase SpoU	K03218	rlmB	23S rRNA (guanosine2251-2'-O)-methyltransferase [EC:2.1.1.185]	None	None	None	None	GO:0001510(RNA methylation);GO:0006396(RNA processing)	GO:0005829(cytosol)	GO:0003723(RNA binding);GO:0008173(RNA methyltransferase activity)
orf00108	170	WP_003156414.1	MULTISPECIES: ribosome-dependent mRNA decay endonuclease Rae1/YacP [Bacillus]	P37574|YACP_BACSU	Uncharacterized protein YacP	yacP	Bacillus subtilis (strain 168)	COG3688	J	EndoRNase involved in mRNA decay, NYN (Nedd4-BP1/Rae1/YacP nuclease) family, contains PIN domain	K06962	K06962	uncharacterized protein	None	None	None	None	--	--	--
orf00109	201	CCF03632.1	RNA polymerase sporulation-specific sigma factor [Bacillus velezensis CAU B946]	P17869|RPSH_BACSU	RNA polymerase sigma-H factor	sigH	Bacillus subtilis (strain 168)	COG1595	K	DNA-directed RNA polymerase specialized sigma subunit, sigma24 family	K03091	sigH	RNA polymerase sporulation-specific sigma factor	None	None	None	None	GO:0006352(DNA-templated transcription, initiation);GO:0006355(regulation of transcription, DNA-templated);GO:0030435(sporulation resulting in formation of a cellular spore)	None	GO:0003677(DNA binding);GO:0016987(sigma factor activity)
orf00110	49	WP_003156421.1	MULTISPECIES: 50S ribosomal protein L33 [Bacillaceae]	Q06798|RL332_BACSU	50S ribosomal protein L33 2	rpmGB	Bacillus subtilis (strain 168)	COG0267	J	Ribosomal protein L33	K02913	RP-L33, MRPL33, rpmG	large subunit ribosomal protein L33	ko03010	Ribosome	Translation	Genetic Information Processing	GO:0006412(translation);GO:0046677(response to antibiotic)	GO:0005840(ribosome)	GO:0003735(structural constituent of ribosome)
orf00111	59	WP_003156422.1	MULTISPECIES: preprotein translocase subunit SecE [Bacillus]	Q06799|SECE_BACSU	Protein translocase subunit SecE	secE	Bacillus subtilis (strain 168)	COG0690	U	Preprotein translocase subunit SecE	K03073	secE	preprotein translocase subunit SecE	ko02024|ko03060|ko03070	Quorum sensing|Protein export|Bacterial secretion system	Cellular community - prokaryotes|Folding, sorting and degradation|Membrane transport	Cellular Processes|Genetic Information Processing|Environmental Information Processing	GO:0006605(protein targeting);GO:0009306(protein secretion);GO:0043952(protein transport by the Sec complex);GO:0065002(intracellular protein transmembrane transport)	GO:0005887(integral component of plasma membrane)	GO:0008320(protein transmembrane transporter activity);GO:0015450(protein-transporting ATPase activity)
orf00112	177	WP_003156423.1	MULTISPECIES: transcription termination/antitermination protein NusG [Bacillus]	Q06795|NUSG_BACSU	Transcription termination/antitermination protein NusG	nusG	Bacillus subtilis (strain 168)	COG0250	K	Transcription termination/antitermination protein NusG	K02601	nusG	transcription termination/antitermination protein NusG	None	None	None	None	GO:0006353(DNA-templated transcription, termination);GO:0006354(DNA-templated transcription, elongation);GO:0031564(transcription antitermination);GO:0032784(regulation of DNA-templated transcription, elongation)	GO:0005829(cytosol)	None
orf00113	106	AEB61660.1	50S ribosomal protein L11 [Bacillus amyloliquefaciens LL3]	Q06796|RL11_BACSU	50S ribosomal protein L11	rplK	Bacillus subtilis (strain 168)	COG0080	J	Ribosomal protein L11	K02867	RP-L11, MRPL11, rplK	large subunit ribosomal protein L11	ko03010	Ribosome	Translation	Genetic Information Processing	GO:0006412(translation);GO:0046677(response to antibiotic)	GO:0015934(large ribosomal subunit);GO:0022625(cytosolic large ribosomal subunit)	GO:0003735(structural constituent of ribosome);GO:0070180(large ribosomal subunit rRNA binding)
orf00114	232	WP_003156431.1	MULTISPECIES: 50S ribosomal protein L1 [Bacteria]	A7Z0M5|RL1_BACVZ	50S ribosomal protein L1	rplA	Bacillus velezensis (strain DSM 23117 / BGSC 10A6 / FZB42)	COG0081	J	Ribosomal protein L1	K02863	RP-L1, MRPL1, rplA	large subunit ribosomal protein L1	ko03010	Ribosome	Translation	Genetic Information Processing	GO:0006412(translation);GO:0006417(regulation of translation)	GO:0015934(large ribosomal subunit)	GO:0000049(tRNA binding);GO:0003735(structural constituent of ribosome);GO:0019843(rRNA binding)
orf00115	166	WP_007410396.1	MULTISPECIES: 50S ribosomal protein L10 [Bacillus]	A7Z0M6|RL10_BACVZ	50S ribosomal protein L10	rplJ	Bacillus velezensis (strain DSM 23117 / BGSC 10A6 / FZB42)	COG0244	J	Ribosomal protein L10	K02864	RP-L10, MRPL10, rplJ	large subunit ribosomal protein L10	ko03010	Ribosome	Translation	Genetic Information Processing	GO:0006412(translation);GO:0042254(ribosome biogenesis)	GO:0015934(large ribosomal subunit)	GO:0003735(structural constituent of ribosome);GO:0070180(large ribosomal subunit rRNA binding)
orf00116	123	WP_077671309.1	50S ribosomal protein L7/L12 [Bacillus subtilis]	P02394|RL7_BACSU	50S ribosomal protein L7/L12	rplL	Bacillus subtilis (strain 168)	COG0222	J	Ribosomal protein L7/L12	K02935	RP-L7, MRPL12, rplL	large subunit ribosomal protein L7/L12	ko03010	Ribosome	Translation	Genetic Information Processing	GO:0006412(translation)	GO:0022625(cytosolic large ribosomal subunit)	GO:0003735(structural constituent of ribosome)
orf00117	201	WP_029325705.1	MULTISPECIES: class I SAM-dependent methyltransferase [Bacillus]	P37872|YBXB_BACSU	Uncharacterized protein YbxB	ybxB	Bacillus subtilis (strain 168)	COG2813	J	16S rRNA G1207 methylase RsmC	K00564	rsmC	16S rRNA (guanine1207-N2)-methyltransferase [EC:2.1.1.172]	None	None	None	None	GO:0032259(methylation)	None	GO:0008168(methyltransferase activity)
orf00118	1146	CCF03641.1	DNA-directed RNA polymerase subunit beta [Bacillus velezensis CAU B946]	A7Z0M9|RPOB_BACVZ	DNA-directed RNA polymerase subunit beta	rpoB	Bacillus velezensis (strain DSM 23117 / BGSC 10A6 / FZB42)	COG0085	K	DNA-directed RNA polymerase, beta subunit/140 kD subunit	K03043	rpoB	DNA-directed RNA polymerase subunit beta [EC:2.7.7.6]	ko03020	RNA polymerase	Transcription	Genetic Information Processing	GO:0006351(transcription, DNA-templated)	None	GO:0003677(DNA binding);GO:0003899(DNA-directed 5'-3' RNA polymerase activity);GO:0032549(ribonucleoside binding)
orf00119	1199	WP_007410398.1	MULTISPECIES: DNA-directed RNA polymerase subunit beta&apos; [Bacillus]	A7Z0N0|RPOC_BACVZ	DNA-directed RNA polymerase subunit beta&apos;	rpoC	Bacillus velezensis (strain DSM 23117 / BGSC 10A6 / FZB42)	COG0086	K	DNA-directed RNA polymerase, beta' subunit/160 kD subunit	K03046	rpoC	DNA-directed RNA polymerase subunit beta' [EC:2.7.7.6]	ko03020	RNA polymerase	Transcription	Genetic Information Processing	GO:0006351(transcription, DNA-templated)	None	GO:0000287(magnesium ion binding);GO:0003677(DNA binding);GO:0003899(DNA-directed 5'-3' RNA polymerase activity);GO:0008270(zinc ion binding)
orf00120	82	WP_003156443.1	MULTISPECIES: 50S ribosomal protein L7ae-like protein [Bacillus]	P46350|RXL7_BACSU	Ribosome-associated protein L7Ae-like	rplGB	Bacillus subtilis (strain 168)	COG1358	J	Ribosomal protein L7Ae or related RNA K-turn-binding protein	K07590	RP-L7A, rplGB	large subunit ribosomal protein L7A	ko03010	Ribosome	Translation	Genetic Information Processing	GO:0006412(translation)	GO:0005737(cytoplasm);GO:0005840(ribosome)	GO:0003723(RNA binding);GO:0003735(structural constituent of ribosome)
orf00121	156	WP_003156447.1	MULTISPECIES: 30S ribosomal protein S7 [Bacillus]	A7Z0N3|RS7_BACVZ	30S ribosomal protein S7	rpsG	Bacillus velezensis (strain DSM 23117 / BGSC 10A6 / FZB42)	COG0049	J	Ribosomal protein S7	K02992	RP-S7, MRPS7, rpsG	small subunit ribosomal protein S7	ko03010	Ribosome	Translation	Genetic Information Processing	GO:0006412(translation)	GO:0015935(small ribosomal subunit)	GO:0000049(tRNA binding);GO:0003735(structural constituent of ribosome);GO:0019843(rRNA binding)
orf00122	692	WP_007410399.1	MULTISPECIES: elongation factor G [Bacillus]	A7Z0N4|EFG_BACVZ	Elongation factor G	fusA	Bacillus velezensis (strain DSM 23117 / BGSC 10A6 / FZB42)	COG0480	J	Translation elongation factor EF-G, a GTPase	K02355	fusA, GFM, EFG	elongation factor G	None	None	None	None	None	GO:0005737(cytoplasm)	GO:0003746(translation elongation factor activity);GO:0003924(GTPase activity);GO:0005525(GTP binding)
orf00123	396	WP_007410400.1	MULTISPECIES: elongation factor Tu [Bacillus]	A7Z0N5|EFTU_BACVZ	Elongation factor Tu	tuf	Bacillus velezensis (strain DSM 23117 / BGSC 10A6 / FZB42)	COG0050	J	Translation elongation factor EF-Tu, a GTPase	K02358	tuf, TUFM	elongation factor Tu	ko04626	Plant-pathogen interaction	Environmental adaptation	Organismal Systems	None	GO:0005737(cytoplasm)	GO:0003746(translation elongation factor activity);GO:0003924(GTPase activity);GO:0005525(GTP binding)
orf00124	321	WP_032872233.1	MULTISPECIES: alpha/beta hydrolase [Bacillus]	P70981|YBAC_BACSU	Probable aminopeptidase YbaC	ybaC	Bacillus subtilis (strain 168)	COG0596	HR	2-succinyl-6-hydroxy-2,4-cyclohexadiene-1-carboxylate synthase MenH and related esterases, alpha/beta hydrolase fold	--	--	--	--	--	--	--	None	None	GO:0004177(aminopeptidase activity);GO:0016787(hydrolase activity)
orf00125	209	WP_007410402.1	MULTISPECIES: 50S ribosomal protein L3 [Bacillus]	A7Z0N8|RL3_BACVZ	50S ribosomal protein L3	rplC	Bacillus velezensis (strain DSM 23117 / BGSC 10A6 / FZB42)	COG0087	J	Ribosomal protein L3	K02906	RP-L3, MRPL3, rplC	large subunit ribosomal protein L3	ko03010	Ribosome	Translation	Genetic Information Processing	GO:0006412(translation)	GO:0005840(ribosome)	GO:0003735(structural constituent of ribosome);GO:0019843(rRNA binding)
orf00126	94	AEB61674.1	50S ribosomal protein L4 [Bacillus amyloliquefaciens LL3]	A7Z0N9|RL4_BACVZ	50S ribosomal protein L4	rplD	Bacillus velezensis (strain DSM 23117 / BGSC 10A6 / FZB42)	COG0088	J	Ribosomal protein L4	K02926	RP-L4, MRPL4, rplD	large subunit ribosomal protein L4	ko03010	Ribosome	Translation	Genetic Information Processing	GO:0006412(translation)	GO:0005840(ribosome)	GO:0003735(structural constituent of ribosome);GO:0019843(rRNA binding)
orf00127	95	WP_003156467.1	MULTISPECIES: 50S ribosomal protein L23 [Bacillaceae]	P42924|RL23_BACSU	50S ribosomal protein L23	rplW	Bacillus subtilis (strain 168)	COG0089	J	Ribosomal protein L23	K02892	RP-L23, MRPL23, rplW	large subunit ribosomal protein L23	ko03010	Ribosome	Translation	Genetic Information Processing	GO:0000027(ribosomal large subunit assembly);GO:0006412(translation)	GO:0022625(cytosolic large ribosomal subunit)	GO:0003735(structural constituent of ribosome);GO:0019843(rRNA binding)
orf00128	277	WP_003156470.1	MULTISPECIES: 50S ribosomal protein L2 [Bacillus]	A7Z0P1|RL2_BACVZ	50S ribosomal protein L2	rplB	Bacillus velezensis (strain DSM 23117 / BGSC 10A6 / FZB42)	COG0090	J	Ribosomal protein L2	K02886	RP-L2, MRPL2, rplB	large subunit ribosomal protein L2	ko03010	Ribosome	Translation	Genetic Information Processing	GO:0006412(translation)	GO:0015934(large ribosomal subunit)	GO:0003735(structural constituent of ribosome);GO:0016740(transferase activity);GO:0019843(rRNA binding)
orf00129	62	AEB61679.1	50S ribosomal protein L16 [Bacillus amyloliquefaciens LL3]	Q65PA0|RL16_BACLD	50S ribosomal protein L16	rplP	Bacillus licheniformis (strain ATCC 14580 / DSM 13 / JCM 2505 / NBRC 12200 / NCIMB 9375 / NRRL NRS-1264 / Gibson 46)	COG0197	J	Ribosomal protein L16/L10AE	K02878	RP-L16, MRPL16, rplP	large subunit ribosomal protein L16	ko03010	Ribosome	Translation	Genetic Information Processing	GO:0006412(translation)	GO:0005840(ribosome)	GO:0000049(tRNA binding);GO:0003735(structural constituent of ribosome);GO:0019843(rRNA binding)
orf00130	66	WP_003156482.1	MULTISPECIES: 50S ribosomal protein L29 [Bacillaceae]	P12873|RL29_BACSU	50S ribosomal protein L29	rpmC	Bacillus subtilis (strain 168)	COG0255	J	Ribosomal protein L29	K02904	RP-L29, rpmC	large subunit ribosomal protein L29	ko03010	Ribosome	Translation	Genetic Information Processing	GO:0006412(translation)	GO:0022625(cytosolic large ribosomal subunit)	GO:0003735(structural constituent of ribosome)
orf00131	87	WP_003156484.1	MULTISPECIES: 30S ribosomal protein S17 [Bacillus]	A7Z0P7|RS17_BACVZ	30S ribosomal protein S17	rpsQ	Bacillus velezensis (strain DSM 23117 / BGSC 10A6 / FZB42)	COG0186	J	Ribosomal protein S17	K02961	RP-S17, MRPS17, rpsQ	small subunit ribosomal protein S17	ko03010	Ribosome	Translation	Genetic Information Processing	GO:0006412(translation)	GO:0005840(ribosome)	GO:0003735(structural constituent of ribosome);GO:0019843(rRNA binding)
orf00132	103	WP_003156486.1	MULTISPECIES: 50S ribosomal protein L24 [Bacillaceae]	E0TZF9|RL24_BACPZ	50S ribosomal protein L24	rplX	Bacillus subtilis subsp. spizizenii (strain ATCC 23059 / NRRL B-14472 / W23)	COG0198	J	Ribosomal protein L24	K02895	RP-L24, MRPL24, rplX	large subunit ribosomal protein L24	ko03010	Ribosome	Translation	Genetic Information Processing	GO:0006412(translation)	GO:0005840(ribosome)	GO:0003677(DNA binding);GO:0003735(structural constituent of ribosome);GO:0019843(rRNA binding)
orf00133	179	WP_003156487.1	MULTISPECIES: 50S ribosomal protein L5 [Bacillus]	A7Z0Q0|RL5_BACVZ	50S ribosomal protein L5	rplE	Bacillus velezensis (strain DSM 23117 / BGSC 10A6 / FZB42)	COG0094	J	Ribosomal protein L5	K02931	RP-L5, MRPL5, rplE	large subunit ribosomal protein L5	ko03010	Ribosome	Translation	Genetic Information Processing	GO:0006412(translation)	GO:0005840(ribosome)	GO:0000049(tRNA binding);GO:0003735(structural constituent of ribosome);GO:0019843(rRNA binding)
orf00134	61	WP_003156488.1	MULTISPECIES: 30S ribosomal protein S14 [Bacteria]	A7Z0Q1|RS14Z_BACVZ	30S ribosomal protein S14 type Z	rpsZ	Bacillus velezensis (strain DSM 23117 / BGSC 10A6 / FZB42)	COG0199	J	Ribosomal protein S14	K02954	RP-S14, MRPS14, rpsN	small subunit ribosomal protein S14	ko03010	Ribosome	Translation	Genetic Information Processing	GO:0006412(translation)	GO:0005840(ribosome)	GO:0003735(structural constituent of ribosome);GO:0008270(zinc ion binding);GO:0019843(rRNA binding)
orf00135	132	WP_003156489.1	MULTISPECIES: 30S ribosomal protein S8 [Bacillus]	A7Z0Q2|RS8_BACVZ	30S ribosomal protein S8	rpsH	Bacillus velezensis (strain DSM 23117 / BGSC 10A6 / FZB42)	COG0096	J	Ribosomal protein S8	K02994	RP-S8, rpsH	small subunit ribosomal protein S8	ko03010	Ribosome	Translation	Genetic Information Processing	GO:0006412(translation)	GO:0005840(ribosome)	GO:0003735(structural constituent of ribosome);GO:0019843(rRNA binding)
orf00136	179	WP_003156490.1	MULTISPECIES: 50S ribosomal protein L6 [Bacillus]	A7Z0Q3|RL6_BACVZ	50S ribosomal protein L6	rplF	Bacillus velezensis (strain DSM 23117 / BGSC 10A6 / FZB42)	COG0097	J	Ribosomal protein L6P/L9E	K02933	RP-L6, MRPL6, rplF	large subunit ribosomal protein L6	ko03010	Ribosome	Translation	Genetic Information Processing	GO:0006412(translation)	GO:0005840(ribosome)	GO:0003735(structural constituent of ribosome);GO:0019843(rRNA binding)
orf00137	56	AEB61687.1	ribosomal protein L18 [Bacillus amyloliquefaciens LL3]	A7Z0Q4|RL18_BACVZ	50S ribosomal protein L18	rplR	Bacillus velezensis (strain DSM 23117 / BGSC 10A6 / FZB42)	COG0256	J	Ribosomal protein L18	K02881	RP-L18, MRPL18, rplR	large subunit ribosomal protein L18	ko03010	Ribosome	Translation	Genetic Information Processing	GO:0006412(translation)	GO:0005840(ribosome)	GO:0003735(structural constituent of ribosome);GO:0019843(rRNA binding)
orf00138	168	AEP89202.1	ribosomal protein S5 [Bacillus subtilis subsp. subtilis str. RO-NN-1]	A7Z0Q5|RS5_BACVZ	30S ribosomal protein S5	rpsE	Bacillus velezensis (strain DSM 23117 / BGSC 10A6 / FZB42)	COG0098	J	Ribosomal protein S5	K02988	RP-S5, MRPS5, rpsE	small subunit ribosomal protein S5	ko03010	Ribosome	Translation	Genetic Information Processing	GO:0006412(translation)	GO:0015935(small ribosomal subunit)	GO:0003735(structural constituent of ribosome);GO:0019843(rRNA binding)
orf00139	59	WP_003156497.1	MULTISPECIES: 50S ribosomal protein L30 [Bacteria]	P19947|RL30_BACSU	50S ribosomal protein L30	rpmD	Bacillus subtilis (strain 168)	COG1841	J	Ribosomal protein L30/L7E	K02907	RP-L30, MRPL30, rpmD	large subunit ribosomal protein L30	ko03010	Ribosome	Translation	Genetic Information Processing	GO:0006412(translation)	GO:0022625(cytosolic large ribosomal subunit)	GO:0003735(structural constituent of ribosome)
orf00140	92	AGZ54853.1	50S ribosomal protein L15 [Bacillus amyloliquefaciens CC178]	A7Z0Q7|RL15_BACVZ	50S ribosomal protein L15	rplO	Bacillus velezensis (strain DSM 23117 / BGSC 10A6 / FZB42)	COG0200	J	Ribosomal protein L15	K02876	RP-L15, MRPL15, rplO	large subunit ribosomal protein L15	ko03010	Ribosome	Translation	Genetic Information Processing	GO:0006412(translation)	GO:0015934(large ribosomal subunit)	GO:0003735(structural constituent of ribosome);GO:0019843(rRNA binding)
orf00141	431	WP_007615246.1	MULTISPECIES: preprotein translocase subunit SecY [Bacillus]	P16336|SECY_BACSU	Protein translocase subunit SecY	secY	Bacillus subtilis (strain 168)	COG0201	U	Preprotein translocase subunit SecY	K03076	secY	preprotein translocase subunit SecY	ko02024|ko03060|ko03070	Quorum sensing|Protein export|Bacterial secretion system	Cellular community - prokaryotes|Folding, sorting and degradation|Membrane transport	Cellular Processes|Genetic Information Processing|Environmental Information Processing	GO:0006616(SRP-dependent cotranslational protein targeting to membrane, translocation);GO:0043952(protein transport by the Sec complex)	GO:0005887(integral component of plasma membrane);GO:0031522(cell envelope Sec protein transport complex)	GO:0005048(signal sequence binding);GO:0008320(protein transmembrane transporter activity)
orf00142	217	WP_007410407.1	MULTISPECIES: adenylate kinase [Bacillus]	A7Z0Q9|KAD_BACVZ	Adenylate kinase	adk	Bacillus velezensis (strain DSM 23117 / BGSC 10A6 / FZB42)	COG0563	F	Adenylate kinase or related kinase	K00939	adk, AK	adenylate kinase [EC:2.7.4.3]	ko00230|ko00730	Purine metabolism|Thiamine metabolism	Nucleotide metabolism|Metabolism of cofactors and vitamins	Metabolism|Metabolism	GO:0044209(AMP salvage)	GO:0005737(cytoplasm)	GO:0004017(adenylate kinase activity);GO:0005524(ATP binding);GO:0008270(zinc ion binding)
orf00143	248	WP_007410408.1	MULTISPECIES: type I methionyl aminopeptidase [Bacillus]	P19994|MAP11_BACSU	Methionine aminopeptidase 1	map	Bacillus subtilis (strain 168)	COG0024	J	Methionine aminopeptidase	K01265	map	methionyl aminopeptidase [EC:3.4.11.18]	None	None	None	None	GO:0070084(protein initiator methionine removal)	GO:0005737(cytoplasm)	GO:0046872(metal ion binding);GO:0070006(metalloaminopeptidase activity)
orf00144	50	ANF35047.1	hypothetical protein BCBMB205_01400 [Bacillus velezensis]	C0H3S8|YBZG_BACSU	Putative ribosome-binding protein YbzG	ybzG	Bacillus subtilis (strain 168)	COG2163	J	Ribosomal protein L14E/L6E/L27E	--	--	--	--	--	--	--	--	--	--
orf00145	37	WP_081831858.1	50S ribosomal protein L36 [Geomicrobium sp. JCM 19038]	Q65P82|RL36_BACLD	50S ribosomal protein L36	rpmJ	Bacillus licheniformis (strain ATCC 14580 / DSM 13 / JCM 2505 / NBRC 12200 / NCIMB 9375 / NRRL NRS-1264 / Gibson 46)	COG0257	J	Ribosomal protein L36	K02919	RP-L36, MRPL36, rpmJ	large subunit ribosomal protein L36	ko03010	Ribosome	Translation	Genetic Information Processing	GO:0006412(translation)	GO:0005840(ribosome)	GO:0003735(structural constituent of ribosome)
orf00146	121	WP_003156545.1	MULTISPECIES: 30S ribosomal protein S13 [Bacillus]	A7Z0R3|RS13_BACVZ	30S ribosomal protein S13	rpsM	Bacillus velezensis (strain DSM 23117 / BGSC 10A6 / FZB42)	COG0099	J	Ribosomal protein S13	K02952	RP-S13, rpsM	small subunit ribosomal protein S13	ko03010	Ribosome	Translation	Genetic Information Processing	GO:0006412(translation)	GO:0005840(ribosome)	GO:0000049(tRNA binding);GO:0003735(structural constituent of ribosome);GO:0019843(rRNA binding)
orf00147	314	WP_003156549.1	MULTISPECIES: DNA-directed RNA polymerase subunit alpha [Bacillus]	A7Z0R5|RPOA_BACVZ	DNA-directed RNA polymerase subunit alpha	rpoA	Bacillus velezensis (strain DSM 23117 / BGSC 10A6 / FZB42)	COG0202	K	DNA-directed RNA polymerase, alpha subunit/40 kD subunit	K03040	rpoA	DNA-directed RNA polymerase subunit alpha [EC:2.7.7.6]	ko03020	RNA polymerase	Transcription	Genetic Information Processing	GO:0006351(transcription, DNA-templated)	None	GO:0003677(DNA binding);GO:0003899(DNA-directed 5'-3' RNA polymerase activity);GO:0046983(protein dimerization activity)
orf00148	281	WP_032872235.1	MULTISPECIES: energy-coupling factor ABC transporter ATP-binding protein [Bacillus]	P40735|ECFA1_BACSU	Energy-coupling factor transporter ATP-binding protein EcfA1	ecfA	Bacillus subtilis (strain 168)	COG1122	PR	Energy-coupling factor transporter ATP-binding protein EcfA2	K16786	ecfA1	energy-coupling factor transport system ATP-binding protein [EC:7.-.-.-]	ko02010	ABC transporters	Membrane transport	Environmental Information Processing	None	GO:0043190(ATP-binding cassette (ABC) transporter complex)	GO:0005524(ATP binding);GO:0042626(ATPase-coupled transmembrane transporter activity)
orf00149	289	WP_007615263.1	MULTISPECIES: energy-coupling factor ABC transporter ATP-binding protein [Bacillus]	P70970|ECFA2_BACSU	Energy-coupling factor transporter ATP-binding protein EcfA2	ecfAB	Bacillus subtilis (strain 168)	COG1122	PR	Energy-coupling factor transporter ATP-binding protein EcfA2	K16787	ecfA2	energy-coupling factor transport system ATP-binding protein [EC:7.-.-.-]	ko02010	ABC transporters	Membrane transport	Environmental Information Processing	None	GO:0043190(ATP-binding cassette (ABC) transporter complex)	GO:0005524(ATP binding);GO:0042626(ATPase-coupled transmembrane transporter activity)
orf00150	265	WP_007410412.1	MULTISPECIES: energy-coupling factor transporter transmembrane protein EcfT [Bacillus]	P70972|ECFT_BACSU	Energy-coupling factor transporter transmembrane protein EcfT	ecfT	Bacillus subtilis (strain 168)	COG0619	H	ECF-type transporter transmembrane protein EcfT	K16785	ecfT	energy-coupling factor transport system permease protein	ko02010	ABC transporters	Membrane transport	Environmental Information Processing	None	GO:0005886(plasma membrane);GO:0016021(integral component of membrane)	GO:0022857(transmembrane transporter activity)
orf00151	247	WP_032872237.1	MULTISPECIES: tRNA pseudouridine(38-40) synthase TruA [Bacillus]	A7Z0S0|TRUA_BACVZ	tRNA pseudouridine synthase A	truA	Bacillus velezensis (strain DSM 23117 / BGSC 10A6 / FZB42)	COG0101	J	tRNA U38,U39,U40 pseudouridine synthase TruA	K06173	truA, PUS1	tRNA pseudouridine38-40 synthase [EC:5.4.99.12]	None	None	None	None	GO:0031119(tRNA pseudouridine synthesis)	None	GO:0003723(RNA binding);GO:0106029(tRNA pseudouridine synthase activity)
orf00152	91	AEP89218.1	ribosomal protein L13 [Bacillus subtilis subsp. subtilis str. RO-NN-1]	P70974|RL13_BACSU	50S ribosomal protein L13	rplM	Bacillus subtilis (strain 168)	COG0102	J	Ribosomal protein L13	K02871	RP-L13, MRPL13, rplM	large subunit ribosomal protein L13	ko03010	Ribosome	Translation	Genetic Information Processing	GO:0006412(translation);GO:0017148(negative regulation of translation)	GO:0005840(ribosome);GO:0022625(cytosolic large ribosomal subunit)	GO:0003729(mRNA binding);GO:0003735(structural constituent of ribosome)
orf00153	255	WP_007410414.1	MULTISPECIES: class I SAM-dependent methyltransferase [Bacillus]	P70976|YBAJ_BACSU	Uncharacterized methyltransferase YbaJ	ybaJ	Bacillus subtilis (strain 168)	COG2227	H	2-polyprenyl-3-methyl-5-hydroxy-6-metoxy-1,4-benzoquinol methylase	--	--	--	--	--	--	--	GO:0032259(methylation)	None	GO:0008168(methyltransferase activity)
orf00154	157	WP_169510447.1	DinB family protein [Bacillus velezensis]	Q7WY73|YIZA_BACSU	Uncharacterized protein YizA	yizA	Bacillus subtilis (strain 168)	COG2318	Q	Bacillithiol/mycothiol S-transferase BstA/DinB, DinB/YfiT family (unrelated to E. coli DinB)	--	--	--	--	--	--	--	None	None	GO:0046872(metal ion binding)
orf00155	147	WP_032872241.1	MULTISPECIES: DUF2521 family protein [Bacillus]	P50862|YBAK_BACSU	Uncharacterized protein YbaK	ybaK	Bacillus subtilis (strain 168)	COG5870	DK	Uncharacterized sporulation protein YbaK, contains DUF2521 domain (not related to E. coli deacylase YbaK, COG2606)	--	--	--	--	--	--	--	--	--	--
orf00156	237	WP_007615278.1	MULTISPECIES: N-acetylmuramoyl-L-alanine amidase CwlD [Bacillus]	P50864|CWLD_BACSU	Germination-specific N-acetylmuramoyl-L-alanine amidase	cwlD	Bacillus subtilis (strain 168)	COG0860	M	N-acetylmuramoyl-L-alanine amidase	K01448	amiABC	N-acetylmuramoyl-L-alanine amidase [EC:3.5.1.28]	ko01503	Cationic antimicrobial peptide (CAMP) resistance	Drug resistance: antimicrobial	Human Diseases	GO:0009253(peptidoglycan catabolic process);GO:0071555(cell wall organization)	GO:0005576(extracellular region)	GO:0008745(N-acetylmuramoyl-L-alanine amidase activity)
orf00157	350	WP_032872244.1	MULTISPECIES: Mrp/NBP35 family ATP-binding protein [Bacillus]	P50863|APBC_BACSU	Iron-sulfur cluster carrier protein	salA	Bacillus subtilis (strain 168)	COG0489	D	Fe-S cluster carrier ATPase, Mrp/ApbC/NBP35 family	K03593	mrp, NUBPL	ATP-binding protein involved in chromosome partitioning	None	None	None	None	GO:0016226(iron-sulfur cluster assembly);GO:0045892(negative regulation of transcription, DNA-templated)	None	GO:0005524(ATP binding);GO:0016787(hydrolase activity);GO:0016887(ATP hydrolysis activity);GO:0046872(metal ion binding);GO:0051539(4 iron, 4 sulfur cluster binding)
orf00158	185	WP_007615280.1	MULTISPECIES: hypothetical protein [Bacillus]	P16450|GERD_BACSU	Spore germination protein GerD	gerD	Bacillus subtilis (strain 168)	COG5904	D	Spore germination receptor GerD	K06294	gerD	spore germination protein D	None	None	None	None	None	GO:0005886(plasma membrane);GO:0031160(spore wall)	None
orf00159	198	WP_007410420.1	MULTISPECIES: KinB-signaling pathway activation protein [Bacillus]	P16449|KBAA_BACSU	KinB-signaling pathway activation protein	kbaA	Bacillus subtilis (strain 168)	COG5810	DT	Sporulation protein KbaA, activator of histidine kinase KinB	K06349	kbaA	KinB signaling pathway activation protein	None	None	None	None	GO:0030435(sporulation resulting in formation of a cellular spore);GO:0045881(positive regulation of sporulation resulting in formation of a cellular spore)	GO:0005886(plasma membrane);GO:0016021(integral component of membrane)	None
orf00160	37	RAP06821.1	hypothetical protein HS9_01601 [Bacillus velezensis]	--	--	--	--	--	--	--	--	--	--	--	--	--	--	--	--	--
orf00161	254	WP_011996204.1	MULTISPECIES: polysaccharide deacetylase family sporulation protein PdaB [Bacillus]	P50865|PDAB_BACSU	Probable polysaccharide deacetylase PdaB	pdaB	Bacillus subtilis (strain 168)	COG0726	GM	Peptidoglycan/xylan/chitin deacetylase, PgdA/NodB/CDA1 family	--	--	--	--	--	--	--	GO:0005975(carbohydrate metabolic process);GO:0030435(sporulation resulting in formation of a cellular spore)	GO:0042763(intracellular immature spore)	GO:0016810(hydrolase activity, acting on carbon-nitrogen (but not peptide) bonds)
orf00162	157	ARZ56321.1	hypothetical protein BAGQ_0012 [Bacillus velezensis]	--	--	--	--	--	--	--	--	--	--	--	--	--	--	--	--	--
orf00163	157	ARZ56476.1	hypothetical protein BAGQ_0201 [Bacillus velezensis]	--	--	--	--	--	--	--	--	--	--	--	--	--	--	--	--	--
orf00164	404	WP_032872617.1	MULTISPECIES: MFS transporter [Bacillus]	O07563|GLCP_BACSU	Glucose/mannose transporter GlcP	glcP	Bacillus subtilis (strain 168)	COG0738	G	Fucose permease	K08174	glcP	MFS transporter, FHS family, glucose/mannose:H+ symporter	None	None	None	None	GO:0008643(carbohydrate transport)	GO:0005886(plasma membrane);GO:0016020(membrane);GO:0016021(integral component of membrane)	GO:0022857(transmembrane transporter activity)
orf00165	422	WP_032872620.1	MULTISPECIES: aspartate aminotransferase family protein [Bacillus]	O58478|ASRAC_PYRHO	Alanine/serine racemase	PH0782	Pyrococcus horikoshii (strain ATCC 700860 / DSM 12428 / JCM 9974 / NBRC 100139 / OT-3)	COG0160	E	Acetylornithine aminotransferase/4-aminobutyrate aminotransferase	K00823	puuE	4-aminobutyrate aminotransferase [EC:2.6.1.19]	ko00250|ko00410|ko00640|ko00650	Alanine, aspartate and glutamate metabolism|beta-Alanine metabolism|Propanoate metabolism|Butanoate metabolism	Amino acid metabolism|Metabolism of other amino acids|Carbohydrate metabolism|Carbohydrate metabolism	Metabolism|Metabolism|Metabolism|Metabolism	None	None	GO:0008483(transaminase activity);GO:0008784(alanine racemase activity);GO:0030170(pyridoxal phosphate binding);GO:0030378(serine racemase activity)
orf00166	316	WP_032872622.1	MULTISPECIES: inorganic polyphosphate kinase [Bacillus]	Q8TZH9|FBP_PYRFU	Fructose-1,6-bisphosphatase	fbpA	Pyrococcus furiosus (strain ATCC 43587 / DSM 3638 / JCM 8422 / Vc1)	COG0483	G	Archaeal fructose-1,6-bisphosphatase or related enzyme, inositol monophosphatase family	K01092	E3.1.3.25, IMPA, suhB	myo-inositol-1(or 4)-monophosphatase [EC:3.1.3.25]	ko00521|ko00562|ko04070	Streptomycin biosynthesis|Inositol phosphate metabolism|Phosphatidylinositol signaling system	Biosynthesis of other secondary metabolites|Carbohydrate metabolism|Signal transduction	Metabolism|Metabolism|Environmental Information Processing	GO:0046855(inositol phosphate dephosphorylation)	None	GO:0042132(fructose 1,6-bisphosphate 1-phosphatase activity);GO:0046872(metal ion binding)
orf00167	348	WP_032872624.1	MULTISPECIES: alcohol dehydrogenase catalytic domain-containing protein [Bacillus]	Q4R0J7|ARD1_UROFA	D-arabinitol dehydrogenase 1	ARD1	Uromyces fabae	COG1063	ER	Threonine dehydrogenase or related Zn-dependent dehydrogenase	K00004	BDH, butB	(R,R)-butanediol dehydrogenase / meso-butanediol dehydrogenase / diacetyl reductase [EC:1.1.1.4 1.1.1.- 1.1.1.303]	ko00650	Butanoate metabolism	Carbohydrate metabolism	Metabolism	GO:0005975(carbohydrate metabolic process)	GO:0042995(cell projection)	GO:0008270(zinc ion binding);GO:0033709(D-arabinitol dehydrogenase, D-ribulose forming (NADP+) activity);GO:0052677(D-arabinitol dehydrogenase, D-xylulose forming (NADP+) activity)
orf00168	477	WP_032872626.1	MULTISPECIES: SulP family inorganic anion transporter [Bacillus]	P55189|YBAR_BACSU	Putative sulfate transporter YbaR	ybaR	Bacillus subtilis (strain 168)	COG0659	P	Sulfate permease or related transporter, MFS superfamily	K03321	TC.SULP	sulfate permease, SulP family	None	None	None	None	None	GO:0005886(plasma membrane);GO:0016021(integral component of membrane)	GO:0008271(secondary active sulfate transmembrane transporter activity)
orf00169	326	ANF35069.1	hypothetical protein BCBMB205_01620 [Bacillus velezensis]	P55190|YBAS_BACSU	Uncharacterized protein YbaS	ybaS	Bacillus subtilis (strain 168)	COG0385	R	Predicted Na+-dependent transporter YfeH	--	--	--	--	--	--	--	None	GO:0005886(plasma membrane);GO:0016021(integral component of membrane)	None
orf00170	210	ANF35070.1	putative iron-chelator esterase [Bacillus velezensis]	P55192|YBBA_BACSU	Uncharacterized protein YbbA	ybbA	Bacillus subtilis (strain 168)	COG2819	R	Predicted hydrolase of the alpha/beta superfamily	--	--	--	--	--	--	--	GO:0045493(xylan catabolic process)	None	GO:0030600(feruloyl esterase activity);GO:0031176(endo-1,4-beta-xylanase activity)
orf00171	340	AHZ14196.1	FeuC [Bacillus velezensis SQR9]	P40411|FEUC_BACSU	Iron-uptake system permease protein FeuC	feuC	Bacillus subtilis (strain 168)	COG0609	P	ABC-type Fe3+-siderophore transport system, permease component	K02015	ABC.FEV.P	iron complex transport system permease protein	None	None	None	None	GO:0033214(siderophore-dependent iron import into cell)	GO:0005887(integral component of plasma membrane)	GO:0022857(transmembrane transporter activity)
orf00172	335	WP_007609051.1	MULTISPECIES: iron ABC transporter permease [Bacillus]	P40410|FEUB_BACSU	Iron-uptake system permease protein FeuB	feuB	Bacillus subtilis (strain 168)	COG0609	P	ABC-type Fe3+-siderophore transport system, permease component	K02015	ABC.FEV.P	iron complex transport system permease protein	None	None	None	None	GO:0006811(ion transport);GO:0033214(siderophore-dependent iron import into cell)	GO:0005887(integral component of plasma membrane)	GO:0022857(transmembrane transporter activity)
orf00173	318	WP_032872630.1	MULTISPECIES: ABC transporter substrate-binding protein [Bacillus]	P40409|FEUA_BACSU	Iron-uptake system-binding protein	feuA	Bacillus subtilis (strain 168)	COG0614	P	ABC-type Fe3+-hydroxamate transport system, periplasmic component	K02016	ABC.FEV.S	iron complex transport system substrate-binding protein	None	None	None	None	GO:0006811(ion transport);GO:0055072(iron ion homeostasis)	GO:0005737(cytoplasm);GO:0005886(plasma membrane);GO:0030288(outer membrane-bounded periplasmic space)	None
orf00174	531	WP_032872632.1	MULTISPECIES: AraC family transcriptional regulator [Bacillus]	P40408|BTR_BACSU	HTH-type transcriptional activator Btr	btr	Bacillus subtilis (strain 168)	COG0614|COG2207	P|K	ABC-type Fe3+-hydroxamate transport system, periplasmic component|AraC-type DNA-binding domain and AraC-containing proteins	K21701	btr	AraC family transcriptional regulator, transcriptional activator for feuABC-ybbA operon	None	None	None	None	None	GO:0005737(cytoplasm)	GO:0003700(DNA-binding transcription factor activity);GO:0043565(sequence-specific DNA binding)
orf00175	414	WP_032872634.1	MULTISPECIES: DUF1343 domain-containing protein [Bacillus]	P40407|YBBC_BACSU	Uncharacterized protein YbbC	ybbC	Bacillus subtilis (strain 168)	COG3876	S	Uncharacterized conserved protein YbbC, DUF1343 family	--	--	--	--	--	--	--	--	--	--
orf00176	637	WP_032872637.1	MULTISPECIES: glycoside hydrolase family 3 protein [Bacillus]	P40406|NAGZ_BACSU	Beta-hexosaminidase	nagZ	Bacillus subtilis (strain 168)	COG1472	G	Periplasmic beta-glucosidase and related glycosidases	K01207	nagZ	beta-N-acetylhexosaminidase [EC:3.2.1.52]	ko00520|ko00531|ko01501	Amino sugar and nucleotide sugar metabolism|Glycosaminoglycan degradation|beta-Lactam resistance	Carbohydrate metabolism|Glycan biosynthesis and metabolism|Drug resistance: antimicrobial	Metabolism|Metabolism|Human Diseases	GO:0005975(carbohydrate metabolic process);GO:0008360(regulation of cell shape);GO:0009252(peptidoglycan biosynthetic process);GO:0009254(peptidoglycan turnover);GO:0071555(cell wall organization)	GO:0005576(extracellular region);GO:0005618(cell wall);GO:0005886(plasma membrane)	GO:0004563(beta-N-acetylhexosaminidase activity);GO:0102148(N-acetyl-beta-D-galactosaminidase activity)
orf00177	427	WP_032872639.1	MULTISPECIES: penicillin binding protein PBP4B [Bacillus]	O05213|AMIE_BACSU	N-acetylmuramyl-L-alanine amidase	amiE	Bacillus subtilis (strain 168)	COG1680	V	CubicO group peptidase, beta-lactamase class C family	K21469	pbp4b	serine-type D-Ala-D-Ala carboxypeptidase [EC:3.4.16.4]	ko00550	Peptidoglycan biosynthesis	Glycan biosynthesis and metabolism	Metabolism	GO:0009254(peptidoglycan turnover);GO:0071555(cell wall organization)	None	GO:0008745(N-acetylmuramoyl-L-alanine amidase activity)
orf00178	455	WP_032872641.1	MULTISPECIES: PTS transporter subunit EIIC [Bacillus]	Q797S1|PTXBC_BACSU	Putative PTS system EIIBC component YbbF	ybbF	Bacillus subtilis (strain 168)	COG1263|COG1264	G|G	Phosphotransferase system IIC components, glucose/maltose/N-acetylglucosamine-specific|Phosphotransferase system IIB components	K02810	scrA, sacP, sacX, ptsS	sucrose PTS system EIIBCA or EIIBC component [EC:2.7.1.211]	ko00500|ko02060	Starch and sucrose metabolism|Phosphotransferase system (PTS)	Carbohydrate metabolism|Membrane transport	Metabolism|Environmental Information Processing	GO:0009401(phosphoenolpyruvate-dependent sugar phosphotransferase system);GO:0034219(carbohydrate transmembrane transport)	GO:0005886(plasma membrane);GO:0016021(integral component of membrane)	GO:0008982(protein-N(PI)-phosphohistidine-sugar phosphotransferase activity);GO:0016301(kinase activity);GO:0090563(protein-phosphocysteine-sugar phosphotransferase activity);GO:0090588(protein-phosphocysteine-N-acetylmuramate phosphotransferase system transporter activity)
orf00179	309	WP_032872642.1	MULTISPECIES: N-acetylmuramic acid 6-phosphate etherase [Bacillus]	A7Z0U6|MURQ_BACVZ	N-acetylmuramic acid 6-phosphate etherase	murQ	Bacillus velezensis (strain DSM 23117 / BGSC 10A6 / FZB42)	COG2103	M	N-acetylmuramic acid 6-phosphate (MurNAc-6-P) etherase	K07106	murQ	N-acetylmuramic acid 6-phosphate etherase [EC:4.2.1.126]	ko00520	Amino sugar and nucleotide sugar metabolism	Carbohydrate metabolism	Metabolism	GO:0005975(carbohydrate metabolic process);GO:0046348(amino sugar catabolic process);GO:0097173(N-acetylmuramic acid catabolic process)	None	GO:0016835(carbon-oxygen lyase activity);GO:0097367(carbohydrate derivative binding)
orf00180	158	WP_032872644.1	MULTISPECIES: GNAT family N-acetyltransferase [Bacillus]	Q45583|YBBJ_BACSU	Uncharacterized N-acetyltransferase YbbJ	ybbJ	Bacillus subtilis (strain 168)	COG0456	J	Ribosomal protein S18 acetylase RimI and related acetyltransferases	--	--	--	--	--	--	--	None	None	GO:0008080(N-acetyltransferase activity);GO:0016747(acyltransferase activity, transferring groups other than amino-acyl groups)
orf00181	150	WP_007408014.1	MULTISPECIES: DUF523 domain-containing protein [Bacillus]	Q45584|YBBK_BACSU	Uncharacterized protein YbbK	ybbK	Bacillus subtilis (strain 168)	COG1683	S	Uncharacterized conserved protein YbbK, DUF523 family	--	--	--	--	--	--	--	--	--	--
orf00182	187	WP_003156766.1	MULTISPECIES: RNA polymerase sigma factor SigW [Bacillus]	Q45585|SIGW_BACSU	ECF RNA polymerase sigma factor SigW	sigW	Bacillus subtilis (strain 168)	COG1595	K	DNA-directed RNA polymerase specialized sigma subunit, sigma24 family	--	--	--	--	--	--	--	GO:0006352(DNA-templated transcription, initiation)	None	GO:0003677(DNA binding);GO:0016987(sigma factor activity)
orf00183	208	WP_003156765.1	MULTISPECIES: anti-sigma-W factor RsiW [Bacillus]	Q45588|RSIW_BACSU	Anti-sigma-W factor RsiW	rsiW	Bacillus subtilis (strain 168)	COG5662	K	Transmembrane transcriptional regulator RsiW (anti-sigma-W factor)	--	--	--	--	--	--	--	None	GO:0005886(plasma membrane);GO:0016021(integral component of membrane)	GO:0046872(metal ion binding)
orf00184	273	WP_003156763.1	MULTISPECIES: diadenylate cyclase CdaA [Bacillus]	Q45589|CDAA_BACSU	Cyclic di-AMP synthase CdaA	cdaA	Bacillus subtilis (strain 168)	COG1624	T	c-di-AMP synthetase, contains DisA_N domain	K18672	dacA	diadenylate cyclase [EC:2.7.7.85]	None	None	None	None	GO:0006171(cAMP biosynthetic process);GO:0019932(second-messenger-mediated signaling)	GO:0005887(integral component of plasma membrane)	GO:0004016(adenylate cyclase activity);GO:0005524(ATP binding);GO:0016779(nucleotidyltransferase activity)
orf00185	479	WP_032872646.1	MULTISPECIES: YbbR-like domain-containing protein [Bacillus]	O34659|CDAR_BACSU	CdaA regulatory protein CdaR	cdaR	Bacillus subtilis (strain 168)	COG4856	T	Cyclic di-AMP synthase regulator CdaR, YbbR domain	--	--	--	--	--	--	--	GO:0045762(positive regulation of adenylate cyclase activity)	GO:0005886(plasma membrane);GO:0016021(integral component of membrane)	None
orf00186	448	AHI59104.1	phosphoglucosamine mutase [Bacillus subtilis]	A7Z0V3|GLMM_BACVZ	Phosphoglucosamine mutase	glmM	Bacillus velezensis (strain DSM 23117 / BGSC 10A6 / FZB42)	COG1109	G	Phosphomannomutase	K03431	glmM	phosphoglucosamine mutase [EC:5.4.2.10]	ko00520	Amino sugar and nucleotide sugar metabolism	Carbohydrate metabolism	Metabolism	GO:0005975(carbohydrate metabolic process)	None	GO:0000287(magnesium ion binding);GO:0008966(phosphoglucosamine mutase activity)
orf00187	39	AFJ60271.1	hypothetical protein MUS_0189 [Bacillus amyloliquefaciens Y2]	--	--	--	--	--	--	--	--	--	--	--	--	--	--	--	--	--
orf00188	37	AEB61737.1	hypothetical protein LL3_00182 [Bacillus amyloliquefaciens LL3]	--	--	--	--	--	--	--	--	--	--	--	--	--	--	--	--	--
orf00189	600	WP_032872648.1	MULTISPECIES: glutamine--fructose-6-phosphate transaminase (isomerizing) [Bacillus]	E0U070|GLMS_BACPZ	Glutamine--fructose-6-phosphate aminotransferase [isomerizing]	glmS	Bacillus subtilis subsp. spizizenii (strain ATCC 23059 / NRRL B-14472 / W23)	COG0449	M	Glucosamine 6-phosphate synthetase, contains amidotransferase and phosphosugar isomerase domains	K00820	glmS, GFPT	glutamine---fructose-6-phosphate transaminase (isomerizing) [EC:2.6.1.16]	ko00250|ko00520|ko04931|ko05415	Alanine, aspartate and glutamate metabolism|Amino sugar and nucleotide sugar metabolism|Insulin resistance|Diabetic cardiomyopathy	Amino acid metabolism|Carbohydrate metabolism|Endocrine and metabolic disease|Cardiovascular disease	Metabolism|Metabolism|Human Diseases|Human Diseases	GO:0005975(carbohydrate metabolic process);GO:0006541(glutamine metabolic process);GO:1901137(carbohydrate derivative biosynthetic process)	GO:0005737(cytoplasm)	GO:0004360(glutamine-fructose-6-phosphate transaminase (isomerizing) activity);GO:0097367(carbohydrate derivative binding)
orf00190	290	WP_029326108.1	MULTISPECIES: ABC transporter ATP-binding protein [Bacillus]	P42332|BCRA_BACLI	Bacitracin transport ATP-binding protein BcrA	bcrA	Bacillus licheniformis	COG1131	V	ABC-type multidrug transport system, ATPase component	K01990	ABC-2.A	ABC-2 type transport system ATP-binding protein	None	None	None	None	GO:0046677(response to antibiotic)	None	GO:0005524(ATP binding);GO:0042626(ATPase-coupled transmembrane transporter activity)
orf00191	217	WP_032872650.1	MULTISPECIES: ABC-2 transporter permease [Bacillus]	--	--	--	--	--	--	--	--	--	--	--	--	--	--	--	--	--
orf00192	88	ANF35092.1	hypothetical protein BCBMB205_01850 [Bacillus velezensis]	O31436|YBDN_BACSU	Uncharacterized protein YbdN	ybdN	Bacillus subtilis (strain 168)	--	--	--	--	--	--	--	--	--	--	--	--	--
orf00193	45	ANF35093.1	tyrocidine synthase 3 [Bacillus velezensis]	--	--	--	--	--	--	--	--	--	--	--	--	--	--	--	--	--
orf00194	227	WP_007609089.1	MULTISPECIES: response regulator transcription factor [Bacillus]	Q2FIY0|GRAR_STAA3	Response regulator protein GraR	graR	Staphylococcus aureus (strain USA300)	COG0745	TK	DNA-binding response regulator, OmpR family, contains REC and winged-helix (wHTH) domain	--	--	--	--	--	--	--	GO:0000160(phosphorelay signal transduction system);GO:0006355(regulation of transcription, DNA-templated);GO:0046677(response to antibiotic)	GO:0005737(cytoplasm)	GO:0003677(DNA binding)
orf00195	340	WP_032872652.1	MULTISPECIES: sensor histidine kinase [Bacillus]	O06979|YVCQ_BACSU	Sensor histidine kinase YvcQ	yvcQ	Bacillus subtilis (strain 168)	COG0642	T	Signal transduction histidine kinase	--	--	--	--	--	--	--	GO:0046777(protein autophosphorylation)	GO:0005887(integral component of plasma membrane)	GO:0000155(phosphorelay sensor kinase activity);GO:0005524(ATP binding);GO:0009927(histidine phosphotransfer kinase activity)
orf00196	254	WP_007408973.1	MULTISPECIES: ABC transporter ATP-binding protein [Bacillus]	O06980|YVCR_BACSU	Uncharacterized ABC transporter ATP-binding protein YvcR	yvcR	Bacillus subtilis (strain 168)	COG1136	M	ABC-type lipoprotein export system, ATPase component	K02003	ABC.CD.A	putative ABC transport system ATP-binding protein	None	None	None	None	GO:0055085(transmembrane transport)	GO:0005886(plasma membrane)	GO:0005524(ATP binding);GO:0022857(transmembrane transporter activity)
orf00197	642	WP_032872654.1	MULTISPECIES: FtsX-like permease family protein [Bacillus]	O34741|BCEB_BACSU	Bacitracin export permease protein BceB	bceB	Bacillus subtilis (strain 168)	COG0577	V	ABC-type antimicrobial peptide transport system, permease component	K02004	ABC.CD.P	putative ABC transport system permease protein	None	None	None	None	GO:0046677(response to antibiotic);GO:0055085(transmembrane transport)	GO:0005886(plasma membrane);GO:0016021(integral component of membrane)	None
orf00198	40	AIW28563.1	hypothetical protein KO64_01220 [Bacillus subtilis]	O31437|YBDO_BACSU	Uncharacterized protein YbdO	ybdO	Bacillus subtilis (strain 168)	--	--	--	--	--	--	--	--	--	--	--	--	--
orf00199	281	WP_007609098.1	MULTISPECIES: aldo/keto reductase [Bacillus]	P15339|DKGB_CORSS	2,5-diketo-D-gluconic acid reductase B	dkgB	Corynebacterium sp. (strain SHS752001)	COG0656	Q	Aldo/keto reductase, related to diketogulonate reductase	--	--	--	--	--	--	--	GO:0019853(L-ascorbic acid biosynthetic process)	GO:0005737(cytoplasm)	GO:0047834(D-threo-aldose 1-dehydrogenase activity);GO:0050580(2,5-didehydrogluconate reductase activity)
orf00200	194	ATV02668.1	hypothetical protein CS301_00955 [Bacillus velezensis]	P42102|YXAC_BACSU	Uncharacterized protein YxaC	yxaC	Bacillus subtilis (strain 168)	COG1346	M	Putative effector of murein hydrolase	--	--	--	--	--	--	--	None	GO:0005886(plasma membrane);GO:0016021(integral component of membrane)	None
orf00201	134	AKD28342.1	hypothetical protein AW02_001890 [Bacillus velezensis NJN-6]	C0H3T7|YXZK_BACSU	Putative integral membrane protein YxzK	yxzK	Bacillus subtilis (strain 168)	COG1380	R	Putative effector of murein hydrolase LrgA, UPF0299 family	K06518	cidA	holin-like protein	None	None	None	None	None	GO:0005886(plasma membrane);GO:0016021(integral component of membrane)	None
orf00202	143	EIF11762.1	MarR family protein [Bacillus sp. 5B6]	P42103|YXAD_BACSU	Uncharacterized HTH-type transcriptional regulator YxaD	yxaD	Bacillus subtilis (strain 168)	COG1846	K	DNA-binding transcriptional regulator, MarR family	--	--	--	--	--	--	--	GO:0006355(regulation of transcription, DNA-templated)	None	GO:0000976(transcription cis-regulatory region binding);GO:0003700(DNA-binding transcription factor activity)
orf00203	461	WP_003156747.1	MULTISPECIES: amino acid permease [Bacillus]	P54425|YBXG_BACSU	Uncharacterized transporter YbxG	ybxG	Bacillus subtilis (strain 168)	COG1113	E	L-asparagine transporter or related permease	K03293	TC.AAT	amino acid transporter, AAT family	None	None	None	None	GO:0006865(amino acid transport);GO:0055085(transmembrane transport)	GO:0005886(plasma membrane);GO:0016021(integral component of membrane)	None
orf00204	237	WP_032872660.1	MULTISPECIES: YjjG family noncanonical pyrimidine nucleotidase [Bacillus]	O06480|YFNB_BACSU	Putative HAD-hydrolase YfnB	yfnB	Bacillus subtilis (strain 168)	COG1011	H	FMN and 5-amino-6-(5-phospho-D-ribitylamino)uracil phosphatase YigB, HAD superfamily (riboflavin biosynthesis)	K01560	E3.8.1.2	2-haloacid dehalogenase [EC:3.8.1.2]	ko00361|ko00625	Chlorocyclohexane and chlorobenzene degradation|Chloroalkane and chloroalkene degradation	Xenobiotics biodegradation and metabolism|Xenobiotics biodegradation and metabolism	Metabolism|Metabolism	None	None	GO:0016787(hydrolase activity)
orf00205	376	WP_032872662.1	MULTISPECIES: sensor histidine kinase [Bacillus]	P55183|YXJM_BACSU	Sensor histidine kinase YxjM	yxjM	Bacillus subtilis (strain 168)	COG4585	T	Signal transduction histidine kinase ComP	--	--	--	--	--	--	--	None	GO:0005886(plasma membrane);GO:0016021(integral component of membrane)	GO:0000155(phosphorelay sensor kinase activity);GO:0005524(ATP binding);GO:0046983(protein dimerization activity)
orf00206	214	WP_032872664.1	MULTISPECIES: response regulator transcription factor [Bacillus]	P94439|LNRK_BACSU	Transcriptional regulatory protein LnrK	lnrK	Bacillus subtilis (strain 168)	COG2197	TK	DNA-binding response regulator, NarL/FixJ family, contains REC and HTH domains	--	--	--	--	--	--	--	GO:0000160(phosphorelay signal transduction system);GO:0006355(regulation of transcription, DNA-templated)	GO:0005737(cytoplasm)	GO:0003677(DNA binding)
orf00207	311	WP_032872665.1	MULTISPECIES: ABC transporter ATP-binding protein [Bacillus]	P94440|LNRL_BACSU	Linearmycin resistance ATP-binding protein LnrL	lnrL	Bacillus subtilis (strain 168)	COG1131	V	ABC-type multidrug transport system, ATPase component	K01990	ABC-2.A	ABC-2 type transport system ATP-binding protein	None	None	None	None	None	None	GO:0005524(ATP binding);GO:0042626(ATPase-coupled transmembrane transporter activity)
orf00208	395	WP_032872667.1	MULTISPECIES: ABC transporter permease [Bacillus]	P94441|LNRM_BACSU	Linearmycin resistance permease protein LnrM	lnrM	Bacillus subtilis (strain 168)	COG0842	V	ABC-type multidrug transport system, permease component	K01992	ABC-2.P	ABC-2 type transport system permease protein	None	None	None	None	GO:0055085(transmembrane transport)	GO:0005886(plasma membrane);GO:0043190(ATP-binding cassette (ABC) transporter complex)	GO:0022857(transmembrane transporter activity)
orf00209	380	WP_032872669.1	MULTISPECIES: ABC transporter permease [Bacillus]	P94441|LNRM_BACSU	Linearmycin resistance permease protein LnrM	lnrM	Bacillus subtilis (strain 168)	COG0842	V	ABC-type multidrug transport system, permease component	K01992	ABC-2.P	ABC-2 type transport system permease protein	None	None	None	None	GO:0055085(transmembrane transport)	GO:0005886(plasma membrane);GO:0043190(ATP-binding cassette (ABC) transporter complex)	GO:0022857(transmembrane transporter activity)
orf00210	57	WP_007609118.1	hypothetical protein [Bacillus velezensis]	--	--	--	--	--	--	--	--	--	--	--	--	--	--	--	--	--
orf00211	158	WP_032872671.1	MULTISPECIES: DUF4879 domain-containing protein [Bacillus]	O31994|YOLA_BACSU	SPbeta prophage-derived uncharacterized protein YolA	yolA	Bacillus subtilis (strain 168)	--	--	--	--	--	--	--	--	--	--	--	--	--
orf00212	83	ANF35112.1	sporulation protein [Bacillus velezensis]	P54379|CSGA_BACSU	Sigma-G-dependent sporulation-specific SASP protein	csgA	Bacillus subtilis (strain 168)	COG5862	D	Small acid-soluble spore protein CsgA	--	--	--	--	--	--	--	GO:0030435(sporulation resulting in formation of a cellular spore)	None	None
orf00213	232	WP_032872674.1	MULTISPECIES: hypothetical protein [Bacillus]	P54447|YQEB_BACSU	Uncharacterized protein YqeB	yqeB	Bacillus subtilis (strain 168)	--	--	--	--	--	--	--	--	--	--	None	GO:0005886(plasma membrane);GO:0016021(integral component of membrane)	None
orf00214	86	WP_003156732.1	MULTISPECIES: hypothetical protein [Bacillus]	O31441|YBYB_BACSU	Uncharacterized protein YbyB	ybyB	Bacillus subtilis (strain 168)	--	--	--	--	--	--	--	--	--	--	--	--	--
orf00215	539	SDK37026.1	amino acid/polyamine/organocation transporter, APC superfamily [Bacillus velezensis]	Q45577|YBEC_BACSU	Probable amino acid-proton symporter YbeC	ybeC	Bacillus subtilis (strain 168)	COG0531	E	Serine transporter YbeC, amino acid:H+ symporter family	--	--	--	--	--	--	--	GO:0006865(amino acid transport)	GO:0005886(plasma membrane);GO:0016021(integral component of membrane)	GO:0015293(symporter activity)
orf00216	246	WP_032872676.1	MULTISPECIES: hypothetical protein [Bacillus]	Q45607|YYCO_BACSU	Uncharacterized protein YycO	yycO	Bacillus subtilis (strain 168)	COG3863	S	Uncharacterized conserved protein YycO, NlpC/P60 family	--	--	--	--	--	--	--	--	--	--
orf00217	402	WP_032872678.1	MULTISPECIES: hypothetical protein [Bacillus]	--	--	--	--	--	--	--	--	--	--	--	--	--	--	--	--	--
orf00218	295	WP_032872683.1	MULTISPECIES: glycerophosphodiester phosphodiesterase [Bacillus]	P37965|GLPQ_BACSU	Glycerophosphodiester phosphodiesterase	glpQ	Bacillus subtilis (strain 168)	COG0584	I	Glycerophosphoryl diester phosphodiesterase	K01126	E3.1.4.46, glpQ, ugpQ	glycerophosphoryl diester phosphodiesterase [EC:3.1.4.46]	ko00564	Glycerophospholipid metabolism	Lipid metabolism	Metabolism	GO:0006071(glycerol metabolic process);GO:0006629(lipid metabolic process)	None	GO:0008889(glycerophosphodiester phosphodiesterase activity);GO:0046872(metal ion binding)
orf00219	444	WP_003156725.1	MULTISPECIES: glycerol-3-phosphate transporter [Bacillus]	P37948|GLPT_BACSU	Glycerol-3-phosphate transporter	glpT	Bacillus subtilis (strain 168)	COG2271	G	Sugar phosphate permease	K02445	glpT	MFS transporter, OPA family, glycerol-3-phosphate transporter	None	None	None	None	GO:0006071(glycerol metabolic process)	GO:0005886(plasma membrane);GO:0016021(integral component of membrane)	GO:0015169(glycerol-3-phosphate transmembrane transporter activity)
orf00220	80	EIF11780.1	hypothetical protein MY7_0067 [Bacillus sp. 5B6]	O31442|YBEF_BACSU	Uncharacterized protein YbeF	ybeF	Bacillus subtilis (strain 168)	--	--	--	--	--	--	--	--	--	--	None	GO:0005886(plasma membrane);GO:0016021(integral component of membrane)	None
orf00221	482	ANF35121.1	putative 4-hydroxyphenylacetate 3-monooxygenase oxygenase component (Aromatic ring hydroxylase) [Bacillus velezensis]	C0SPC0|YOAI_BACSU	Probable 4-hydroxyphenylacetate 3-monooxygenase	yoaI	Bacillus subtilis (strain 168)	COG2368	Q	Aromatic ring hydroxylase	K00483	hpaB	4-hydroxyphenylacetate 3-monooxygenase [EC:1.14.14.9]	ko00350	Tyrosine metabolism	Amino acid metabolism	Metabolism	GO:0010124(phenylacetate catabolic process)	None	GO:0016627(oxidoreductase activity, acting on the CH-CH group of donors);GO:0050660(flavin adenine dinucleotide binding);GO:0052881(4-hydroxyphenylacetate 3-monooxygenase activity)
orf00222	141	WP_032872688.1	MULTISPECIES: hypothetical protein [Bacillus]	O31445|YBFE_BACSU	Uncharacterized protein YbfE	ybfE	Bacillus subtilis (strain 168)	--	--	--	--	--	--	--	--	--	--	None	GO:0005886(plasma membrane);GO:0016021(integral component of membrane)	None
orf00223	724	WP_032872691.1	MULTISPECIES: DUF1906 domain-containing protein [Bacillus]	O31447|YBFG_BACSU	Uncharacterized protein YbfG	ybfG	Bacillus subtilis (strain 168)	COG3409	M	Peptidoglycan-binding (PGRP) domain of peptidoglycan hydrolases	--	--	--	--	--	--	--	None	GO:0005886(plasma membrane);GO:0016021(integral component of membrane)	None
orf00224	352	WP_032872692.1	MULTISPECIES: DGQHR domain-containing protein [Bacillus]	--	--	--	--	--	--	--	K19169	dndB	DNA sulfur modification protein DndB	None	None	None	None	--	--	--
orf00225	353	ANF35125.1	DGQHR domain-containing protein [Bacillus velezensis]	--	--	--	--	--	--	--	K19169	dndB	DNA sulfur modification protein DndB	None	None	None	None	--	--	--
orf00226	37	ANF35126.1	hypothetical protein BCBMB205_02190 [Bacillus velezensis]	--	--	--	--	--	--	--	--	--	--	--	--	--	--	--	--	--
orf00227	329	ANF35127.1	hypothetical protein BCBMB205_02200 [Bacillus velezensis]	A8GG79|TRI1_SERP5	ADP-ribosylarginine hydrolase Tri1	tri1	Serratia proteamaculans (strain 568)	COG1397	O	ADP-ribosylglycohydrolase	--	--	--	--	--	--	--	None	None	GO:0003875(ADP-ribosylarginine hydrolase activity);GO:0046872(metal ion binding)
orf00228	663	WP_032872823.1	MULTISPECIES: hypothetical protein [Bacillus]	O34330|YOBL_BACSU	Ribonuclease YobL	yobL	Bacillus subtilis (strain 168)	COG5444	V	Predicted ribonuclease, toxin component of the YeeF-YezG toxin-antitoxin module	--	--	--	--	--	--	--	None	None	GO:0004518(nuclease activity)
orf00229	156	WP_016936884.1	MULTISPECIES: helix-turn-helix domain-containing protein [Bacillus]	--	--	--	--	COG1476	K	DNA-binding transcriptional regulator, XRE-family HTH domain	--	--	--	--	--	--	--	--	--	--
orf00230	356	WP_032872696.1	MULTISPECIES: iron-containing alcohol dehydrogenase family protein [Bacillus]	P45579|HCXA_ECOLI	Hydroxycarboxylate dehydrogenase A	hcxA	Escherichia coli (strain K12)	COG0371	C	Glycerol dehydrogenase or related enzyme, iron-containing ADH family	K08317	hcxA	hydroxycarboxylate dehydrogenase A [EC:1.1.1.-]	None	None	None	None	None	None	GO:0016616(oxidoreductase activity, acting on the CH-OH group of donors, NAD or NADP as acceptor);GO:0042802(identical protein binding);GO:0046872(metal ion binding);GO:0047545(2-hydroxyglutarate dehydrogenase activity)
orf00231	384	WP_032872698.1	MULTISPECIES: phosphoribosylglycinamide formyltransferase 2 [Bacillus]	A7Z0Z2|PURT_BACVZ	Formate-dependent phosphoribosylglycinamide formyltransferase	purT	Bacillus velezensis (strain DSM 23117 / BGSC 10A6 / FZB42)	COG0027	F	Formate-dependent phosphoribosylglycinamide formyltransferase (GAR transformylase)	K08289	purT	phosphoribosylglycinamide formyltransferase 2 [EC:6.3.1.21]	ko00230	Purine metabolism	Nucleotide metabolism	Metabolism	GO:0006189('de novo' IMP biosynthetic process)	None	GO:0000287(magnesium ion binding);GO:0004644(phosphoribosylglycinamide formyltransferase activity);GO:0005524(ATP binding);GO:0043815(phosphoribosylglycinamide formyltransferase 2 activity)
orf00232	37	QAR55314.1	hypothetical protein EBA29_00243 [Bacillus velezensis]	--	--	--	--	--	--	--	--	--	--	--	--	--	--	--	--	--
orf00233	47	AFJ60310.1	hypothetical protein MUS_0228 [Bacillus amyloliquefaciens Y2]	--	--	--	--	--	--	--	--	--	--	--	--	--	--	--	--	--
orf00234	171	WP_014720672.1	MULTISPECIES: CDP-diacylglycerol--serine O-phosphatidyltransferase [Bacillus]	P39823|PSS_BACSU	CDP-diacylglycerol--serine O-phosphatidyltransferase	pssA	Bacillus subtilis (strain 168)	COG1183	I	Phosphatidylserine synthase	K17103	CHO1, pssA	CDP-diacylglycerol---serine O-phosphatidyltransferase [EC:2.7.8.8]	ko00260|ko00564	Glycine, serine and threonine metabolism|Glycerophospholipid metabolism	Amino acid metabolism|Lipid metabolism	Metabolism|Metabolism	GO:0008654(phospholipid biosynthetic process)	GO:0005886(plasma membrane);GO:0016021(integral component of membrane)	GO:0003882(CDP-diacylglycerol-serine O-phosphatidyltransferase activity)
orf00235	162	WP_003156711.1	MULTISPECIES: DedA family protein [Bacillus]	O31453|YBFM_BACSU	Uncharacterized membrane protein YbfM	ybfM	Bacillus subtilis (strain 168)	COG0586	M	Membrane integrity protein DedA, putative transporter, DedA/Tvp38 family	--	--	--	--	--	--	--	None	GO:0005886(plasma membrane);GO:0016021(integral component of membrane)	None
orf00236	271	WP_007409003.1	MULTISPECIES: phosphatidylserine decarboxylase [Bacillus]	P39822|PSD_BACSU	Phosphatidylserine decarboxylase proenzyme	psd	Bacillus subtilis (strain 168)	COG0688	I	Phosphatidylserine decarboxylase	K01613	psd, PISD	phosphatidylserine decarboxylase [EC:4.1.1.65]	ko00564	Glycerophospholipid metabolism	Lipid metabolism	Metabolism	GO:0006646(phosphatidylethanolamine biosynthetic process)	GO:0005886(plasma membrane)	GO:0004609(phosphatidylserine decarboxylase activity)
orf00237	91	WP_032872700.1	MULTISPECIES: hypothetical protein [Bacillus]	O31454|YBFN_BACSU	Uncharacterized protein YbfN	ybfN	Bacillus subtilis (strain 168)	--	--	--	--	--	--	--	--	--	--	--	--	--
orf00238	322	WP_007609165.1	MULTISPECIES: rhodanese-related sulfurtransferase [Bacillus]	A7Z0Z7|TRHO_BACVZ	tRNA uridine(34) hydroxylase	trhO	Bacillus velezensis (strain DSM 23117 / BGSC 10A6 / FZB42)	COG1054	J	tRNA U34 5'-hydroxylase TrhO, rhodanese family	K07146	K07146	UPF0176 protein	None	None	None	None	GO:0006400(tRNA modification)	None	GO:0016705(oxidoreductase activity, acting on paired donors, with incorporation or reduction of molecular oxygen)
orf00239	416	WP_007609166.1	MULTISPECIES: cation:dicarboxylase symporter family transporter [Bacillus]	P39817|GLTP_BACSU	Proton/glutamate-aspartate symporter	gltP	Bacillus subtilis (strain 168)	COG1301	C	Na+/H+-dicarboxylate symporter	K11102	gltP, gltT	proton glutamate symport protein	None	None	None	None	GO:0006835(dicarboxylic acid transport);GO:0006865(amino acid transport)	GO:0005886(plasma membrane);GO:0016020(membrane);GO:0016021(integral component of membrane)	GO:0015293(symporter activity);GO:0022857(transmembrane transporter activity)
orf00240	356	ANF35140.1	branched-chain amino acid aminotransferase [Bacillus velezensis]	O31461|ILVE1_BACSU	Branched-chain-amino-acid transaminase 1	ilvE	Bacillus subtilis (strain 168)	COG0115	EH	Branched-chain amino acid aminotransferase/4-amino-4-deoxychorismate lyase	K00826	E2.6.1.42, ilvE	branched-chain amino acid aminotransferase [EC:2.6.1.42]	ko00270|ko00280|ko00290|ko00770|ko00966	Cysteine and methionine metabolism|Valine, leucine and isoleucine degradation|Valine, leucine and isoleucine biosynthesis|Pantothenate and CoA biosynthesis|Glucosinolate biosynthesis	Amino acid metabolism|Amino acid metabolism|Amino acid metabolism|Metabolism of cofactors and vitamins|Biosynthesis of other secondary metabolites	Metabolism|Metabolism|Metabolism|Metabolism|Metabolism	GO:0009097(isoleucine biosynthetic process);GO:0009098(leucine biosynthetic process);GO:0009099(valine biosynthetic process)	None	GO:0050048(L-leucine:2-oxoglutarate aminotransferase activity);GO:0052654(L-leucine transaminase activity);GO:0052655(L-valine transaminase activity);GO:0052656(L-isoleucine transaminase activity)
orf00241	448	ANF35141.1	amino acid permease [Bacillus velezensis]	O31462|YBGF_BACSU	Uncharacterized amino acid permease YbgF	ybgF	Bacillus subtilis (strain 168)	COG0833	E	Amino acid permease	K16235	mmuP	S-methylmethionine transporter	None	None	None	None	GO:0003333(amino acid transmembrane transport)	GO:0005886(plasma membrane);GO:0016021(integral component of membrane)	GO:0015171(amino acid transmembrane transporter activity)
orf00242	315	WP_032872706.1	MULTISPECIES: homocysteine S-methyltransferase [Bacillus]	O31463|HMT_BACSU	Homocysteine S-methyltransferase YbgG	ybgG	Bacillus subtilis (strain 168)	COG2040	E	Homocysteine/selenocysteine methylase (S-methylmethionine-dependent)	K00547	mmuM, BHMT2	homocysteine S-methyltransferase [EC:2.1.1.10]	ko00270	Cysteine and methionine metabolism	Amino acid metabolism	Metabolism	GO:0009086(methionine biosynthetic process);GO:0032259(methylation);GO:0033528(S-methylmethionine cycle)	None	GO:0008270(zinc ion binding);GO:0008898(S-adenosylmethionine-homocysteine S-methyltransferase activity);GO:0047150(betaine-homocysteine S-methyltransferase activity);GO:0061627(S-methylmethionine-homocysteine S-methyltransferase activity)
orf00243	478	WP_032872708.1	MULTISPECIES: alanine:cation symporter family protein [Bacillus]	O31464|GLNT_BACSU	Probable sodium/glutamine symporter GlnT	glnT	Bacillus subtilis (strain 168)	COG1115	E	Na+/alanine symporter	K11626	glnT	putative sodium/glutamine symporter	ko02020	Two-component system	Signal transduction	Environmental Information Processing	None	GO:0005886(plasma membrane);GO:0016021(integral component of membrane)	GO:0015655(alanine:sodium symporter activity)
orf00244	327	WP_007409011.1	MULTISPECIES: glutaminase [Bacillus]	O31465|GLSA1_BACSU	Glutaminase 1	glsA1	Bacillus subtilis (strain 168)	COG2066	E	Glutaminase	K01425	glsA, GLS	glutaminase [EC:3.5.1.2]	ko00220|ko00250|ko00470|ko02020|ko04724|ko04727|ko04964|ko05206|ko05230	Arginine biosynthesis|Alanine, aspartate and glutamate metabolism|D-Amino acid metabolism|Two-component system|Glutamatergic synapse|GABAergic synapse|Proximal tubule bicarbonate reclamation|MicroRNAs in cancer|Central carbon metabolism in cancer	Amino acid metabolism|Amino acid metabolism|Metabolism of other amino acids|Signal transduction|Nervous system|Nervous system|Excretory system|Cancer: overview|Cancer: overview	Metabolism|Metabolism|Metabolism|Environmental Information Processing|Organismal Systems|Organismal Systems|Organismal Systems|Human Diseases|Human Diseases	GO:0006537(glutamate biosynthetic process);GO:0006543(glutamine catabolic process)	None	GO:0004359(glutaminase activity)
orf00245	430	WP_032872710.1	sensor histidine kinase [Bacillus velezensis]	P40758|GLNK_BACSU	Sensor histidine kinase GlnK	glnK	Bacillus subtilis (strain 168)	COG0642	T	Signal transduction histidine kinase	K07717	glnK	two-component system, sensor histidine kinase GlnK [EC:2.7.13.3]	ko02020	Two-component system	Signal transduction	Environmental Information Processing	GO:0000160(phosphorelay signal transduction system)	GO:0005886(plasma membrane);GO:0016021(integral component of membrane)	GO:0004673(protein histidine kinase activity);GO:0005524(ATP binding)
orf00246	315	WP_007409014.1	MULTISPECIES: DNA-binding domain-containing protein [Bacillus]	P40759|GLNL_BACSU	Transcriptional regulatory protein GlnL	glnL	Bacillus subtilis (strain 168)	COG2197	TK	DNA-binding response regulator, NarL/FixJ family, contains REC and HTH domains	K07719	glnL	two-component system, response regulator GlnL	ko02020	Two-component system	Signal transduction	Environmental Information Processing	GO:0000160(phosphorelay signal transduction system)	GO:0005737(cytoplasm)	GO:0003677(DNA binding)
orf00247	80	WP_032872712.1	MULTISPECIES: hypothetical protein [Bacillus]	P42242|YCBJ_BACSU	Uncharacterized protein YcbJ	ycbJ	Bacillus subtilis (strain 168)	COG3173	R	Predicted kinase, aminoglycoside phosphotransferase (APT) family	K06979	mph	macrolide phosphotransferase	None	None	None	None	None	None	GO:0005524(ATP binding);GO:0016301(kinase activity)
orf00248	54	WP_032872714.1	MULTISPECIES: tryptophan RNA-binding attenuator protein inhibitory protein [Bacillus]	O31466|RTPA_BACSU	Tryptophan RNA-binding attenuator protein inhibitory protein	rtpA	Bacillus subtilis (strain 168)	COG0484	O	DnaJ-class molecular chaperone with C-terminal Zn finger domain	--	--	--	--	--	--	--	None	GO:0005737(cytoplasm)	GO:0042802(identical protein binding)
orf00249	41	--	--	--	--	--	--	--	--	--	--	--	--	--	--	--	--	--	--	--
orf00250	38	RAM54893.1	hypothetical protein DI05_16745 [Bacillus subtilis]	--	--	--	--	--	--	--	--	--	--	--	--	--	--	--	--	--
orf00251	297	WP_032872716.1	MULTISPECIES: cation transporter [Bacillus]	C0SP78|MNEP_BACSU	Manganese efflux system protein MneP	mneP	Bacillus subtilis (strain 168)	COG0053	P	Divalent metal cation (Fe/Co/Zn/Cd) efflux pump	--	--	--	--	--	--	--	None	GO:0005886(plasma membrane);GO:0016020(membrane);GO:0016021(integral component of membrane)	GO:0008324(cation transmembrane transporter activity)
orf00252	206	WP_032872717.1	MULTISPECIES: nitroreductase family protein [Bacillus]	P96692|MHQN_BACSU	Putative NAD(P)H nitroreductase MhqN	mhqN	Bacillus subtilis (strain 168)	COG0778	C	Nitroreductase	K15976	K15976	putative NAD(P)H nitroreductase [EC:1.-.-.-]	None	None	None	None	GO:0009636(response to toxic substance);GO:0019439(aromatic compound catabolic process)	GO:0005737(cytoplasm)	GO:0016491(oxidoreductase activity)
orf00253	312	WP_032872718.1	MULTISPECIES: ring-cleaving dioxygenase [Bacillus]	P96693|MHQO_BACSU	Putative ring-cleaving dioxygenase MhqO	mhqO	Bacillus subtilis (strain 168)	COG0346	Q	Catechol 2,3-dioxygenase or related enzyme, vicinal oxygen chelate (VOC) family	K15975	K15975	glyoxalase family protein	None	None	None	None	GO:0009636(response to toxic substance);GO:0019439(aromatic compound catabolic process)	GO:0005737(cytoplasm)	GO:0046872(metal ion binding);GO:0051213(dioxygenase activity)
orf00254	129	WP_007609195.1	MULTISPECIES: DoxX family protein [Bacillus]	P96694|MHQP_BACSU	Putative oxidoreductase MhqP	mhqP	Bacillus subtilis (strain 168)	COG2259	S	Uncharacterized membrane protein YphA, DoxX/SURF4 family	K15977	K15977	putative oxidoreductase	None	None	None	None	GO:0009636(response to toxic substance);GO:0019439(aromatic compound catabolic process)	GO:0005886(plasma membrane);GO:0016021(integral component of membrane)	GO:0016491(oxidoreductase activity)
orf00255	112	WP_032872719.1	MULTISPECIES: thioredoxin family protein [Bacillus]	P96695|YDFQ_BACSU	Thioredoxin-like protein YdfQ	ydfQ	Bacillus subtilis (strain 168)	COG3118	O	Chaperedoxin CnoX, contains thioredoxin-like and TPR-like domains, YbbN/TrxSC family	--	--	--	--	--	--	--	--	--	--
orf00256	53	ARZ56573.1	hypothetical protein BAGQ_0304 [Bacillus velezensis]	--	--	--	--	COG3666	X	Transposase, IS1182 family	--	--	--	--	--	--	--	--	--	--
orf00257	48	ANF35157.1	hypothetical protein BCBMB205_02500 [Bacillus velezensis]	--	--	--	--	--	--	--	--	--	--	--	--	--	--	--	--	--
orf00258	127	WP_003156684.1	MULTISPECIES: DUF2512 family protein [Bacillus]	P42248|YCBP_BACSU	Uncharacterized protein YcbP	ycbP	Bacillus subtilis (strain 168)	--	--	--	--	--	--	--	--	--	--	None	GO:0005886(plasma membrane);GO:0016021(integral component of membrane)	None
orf00259	53	ANF35159.1	cobalt-zinc-cadmium resistance protein CzcD [Bacillus velezensis]	--	--	--	--	--	--	--	--	--	--	--	--	--	--	--	--	--
orf00260	143	WP_032872720.1	MULTISPECIES: cell wall hydrolase [Bacillus]	P42249|CWLJ_BACSU	Cell wall hydrolase CwlJ	cwlJ	Bacillus subtilis (strain 168)	COG3773	DM	Cell wall hydrolase CwlJ, involved in spore germination	K01449	cwlJ, sleB	N-acetylmuramoyl-L-alanine amidase [EC:3.5.1.28]	None	None	None	None	GO:0030435(sporulation resulting in formation of a cellular spore);GO:0071555(cell wall organization)	GO:0005576(extracellular region)	GO:0016787(hydrolase activity)
orf00261	56	ANF35161.1	hypothetical protein BCBMB205_02540 [Bacillus velezensis]	--	--	--	--	--	--	--	--	--	--	--	--	--	--	--	--	--
orf00262	583	WP_032872722.1	MULTISPECIES: alkaline phosphatase [Bacillus]	P42251|PPBD_BACSU	Alkaline phosphatase D	phoD	Bacillus subtilis (strain 168)	COG3540	P	Phosphodiesterase/alkaline phosphatase D	K01113	phoD	alkaline phosphatase D [EC:3.1.3.1]	ko00790|ko02020	Folate biosynthesis|Two-component system	Metabolism of cofactors and vitamins|Signal transduction	Metabolism|Environmental Information Processing	None	None	GO:0003993(acid phosphatase activity);GO:0004035(alkaline phosphatase activity);GO:0046872(metal ion binding)
orf00263	65	WP_003156681.1	MULTISPECIES: twin-arginine translocase TatA/TatE family subunit [Bacillus]	O31467|TATAD_BACSU	Sec-independent protein translocase protein TatAd	tatAd	Bacillus subtilis (strain 168)	COG1826	U	Twin-arginine protein secretion pathway components TatA and TatB	K03116	tatA	sec-independent protein translocase protein TatA	ko03060|ko03070	Protein export|Bacterial secretion system	Folding, sorting and degradation|Membrane transport	Genetic Information Processing|Environmental Information Processing	GO:0043953(protein transport by the Tat complex)	GO:0005829(cytosol);GO:0005887(integral component of plasma membrane);GO:0033281(TAT protein transport complex)	GO:0008320(protein transmembrane transporter activity)
orf00264	241	WP_007409026.1	MULTISPECIES: twin-arginine translocase subunit TatC [Bacillus]	P42252|TATCD_BACSU	Sec-independent protein translocase protein TatCd	tatC1	Bacillus subtilis (strain 168)	COG0805	U	Twin-arginine protein secretion pathway component TatC	K03118	tatC	sec-independent protein translocase protein TatC	ko03060|ko03070	Protein export|Bacterial secretion system	Folding, sorting and degradation|Membrane transport	Genetic Information Processing|Environmental Information Processing	GO:0043953(protein transport by the Tat complex);GO:0065002(intracellular protein transmembrane transport)	GO:0005887(integral component of plasma membrane);GO:0033281(TAT protein transport complex)	GO:0009977(proton motive force dependent protein transmembrane transporter activity)
orf00265	215	WP_032872725.1	MULTISPECIES: pyroglutamyl-peptidase I [Bacillus]	A7Z119|PCP_BACVZ	Pyrrolidone-carboxylate peptidase	pcp	Bacillus velezensis (strain DSM 23117 / BGSC 10A6 / FZB42)	COG2039	O	Pyrrolidone-carboxylate peptidase (N-terminal pyroglutamyl peptidase)	K01304	pcp	pyroglutamyl-peptidase [EC:3.4.19.3]	None	None	None	None	None	GO:0005829(cytosol)	GO:0016920(pyroglutamyl-peptidase activity)
orf00266	375	WP_032872727.1	MULTISPECIES: aminotransferase class V-fold PLP-dependent enzyme [Bacillus]	P42253|YCBU_BACSU	Uncharacterized aminotransferase YcbU	ycbU	Bacillus subtilis (strain 168)	COG0520	E	Selenocysteine lyase/Cysteine desulfurase	--	--	--	--	--	--	--	None	None	GO:0008483(transaminase activity)
orf00267	477	WP_032872729.1	MULTISPECIES: lincomycin efflux MFS transporter Lmr(B) [Bacillus]	O35018|LMRB_BACSU	Lincomycin resistance protein LmrB	lmrB	Bacillus subtilis (strain 168)	COG2814	G	Predicted arabinose efflux permease AraJ, MFS family	K18926	lmrB	MFS transporter, DHA2 family, lincomycin resistance protein	None	None	None	None	GO:0046677(response to antibiotic)	GO:0005886(plasma membrane);GO:0016020(membrane);GO:0016021(integral component of membrane)	GO:0022857(transmembrane transporter activity)
orf00268	188	WP_032872731.1	MULTISPECIES: TetR/AcrR family transcriptional regulator [Bacillus]	O34619|LMRA_BACSU	HTH-type transcriptional regulator LmrA	lmrA	Bacillus subtilis (strain 168)	COG1309	K	DNA-binding protein, AcrR family, includes nucleoid occlusion protein SlmA	K18939	lmrA, yxaF	TetR/AcrR family transcriptional regulator, lmrAB and yxaGH operons repressor	None	None	None	None	None	None	GO:0003677(DNA binding)
orf00269	371	WP_032872734.1	MULTISPECIES: type II asparaginase [Bacillus]	O34482|ASPG2_BACSU	L-asparaginase 2	ansZ	Bacillus subtilis (strain 168)	COG0252	JE	L-asparaginase/archaeal Glu-tRNAGln amidotransferase subunit D	K01424	E3.5.1.1, ansA, ansB	L-asparaginase [EC:3.5.1.1]	ko00250|ko00460	Alanine, aspartate and glutamate metabolism|Cyanoamino acid metabolism	Amino acid metabolism|Metabolism of other amino acids	Metabolism|Metabolism	GO:0006530(asparagine catabolic process)	GO:0042597(periplasmic space)	GO:0004067(asparaginase activity)
orf00270	214	WP_032872735.1	MULTISPECIES: triacylglycerol lipase [Bacillus]	P37957|ESTA_BACSU	Lipase EstA	estA	Bacillus subtilis (strain 168)	COG1075	I	Triacylglycerol esterase/lipase EstA, alpha/beta hydrolase fold	K01046	lip, TGL2	triacylglycerol lipase [EC:3.1.1.3]	ko00561	Glycerolipid metabolism	Lipid metabolism	Metabolism	GO:0016042(lipid catabolic process)	GO:0005576(extracellular region)	GO:0004806(triglyceride lipase activity);GO:0016298(lipase activity)
orf00271	356	WP_032872737.1	MULTISPECIES: SEC-C domain-containing protein [Bacillus]	O34478|YCCF_BACSU	Uncharacterized protein YccF	yccF	Bacillus subtilis (strain 168)	COG3318	S	Uncharacterized conserved protein YecA, UPF0149 family, contains C-terminal Zn-binding SEC-C motif	K07039	K07039	uncharacterized protein	None	None	None	None	None	None	GO:0003677(DNA binding);GO:0005524(ATP binding)
orf00272	122	ARZ56589.1	oxidoreductase ion channel protein IolS [Bacillus velezensis]	P46905|YCCK_BACSU	Uncharacterized oxidoreductase YccK	yccK	Bacillus subtilis (strain 168)	COG0667	HR	Pyridoxal reductase PdxI or related oxidoreductase, aldo/keto reductase family	--	--	--	--	--	--	--	None	GO:0005829(cytosol)	GO:0047834(D-threo-aldose 1-dehydrogenase activity)
orf00273	191	ARZ56590.1	oxidoreductase ion channel protein IolS [Bacillus velezensis]	P46905|YCCK_BACSU	Uncharacterized oxidoreductase YccK	yccK	Bacillus subtilis (strain 168)	COG0667	HR	Pyridoxal reductase PdxI or related oxidoreductase, aldo/keto reductase family	--	--	--	--	--	--	--	None	GO:0005829(cytosol)	GO:0047834(D-threo-aldose 1-dehydrogenase activity)
orf00274	331	WP_032872739.1	MULTISPECIES: DUF4354 family protein [Bacillus]	O34538|YCDA_BACSU	Uncharacterized lipoprotein YcdA	ycdA	Bacillus subtilis (strain 168)	--	--	--	--	--	--	--	--	--	--	None	GO:0005886(plasma membrane)	None
orf00275	467	ANF35173.1	hypothetical protein BCBMB205_02680 [Bacillus velezensis]	O34621|YCDB_BACSU	Uncharacterized protein YcdB	ycdB	Bacillus subtilis (strain 168)	--	--	--	--	--	--	--	--	--	--	--	--	--
orf00276	452	WP_032872743.1	MULTISPECIES: DUF4901 domain-containing protein [Bacillus]	O34772|YCDC_BACSU	Uncharacterized protein YcdC	ycdC	Bacillus subtilis (strain 168)	--	--	--	--	--	--	--	--	--	--	--	--	--
orf00277	167	WP_032872745.1	MULTISPECIES: M15 family metallopeptidase [Bacillus]	O34360|CWLK_BACSU	Peptidoglycan L-alanyl-D-glutamate endopeptidase CwlK	cwlK	Bacillus subtilis (strain 168)	COG1876	M	LD-carboxypeptidase LdcB, LAS superfamily	K17733	cwlK	peptidoglycan LD-endopeptidase CwlK [EC:3.4.-.-]	None	None	None	None	GO:0071555(cell wall organization)	GO:0005886(plasma membrane)	GO:0008233(peptidase activity)
orf00278	373	WP_032872747.1	MULTISPECIES: tetratricopeptide repeat protein [Bacillus]	O34327|RAPJ_BACSU	Response regulator aspartate phosphatase J	rapJ	Bacillus subtilis (strain 168)	COG0457	R	Tetratricopeptide (TPR) repeat	K06368	rapJ	response regulator aspartate phosphatase J [EC:3.1.-.-]	None	None	None	None	None	None	GO:0004721(phosphoprotein phosphatase activity)
orf00279	259	WP_032872749.1	MULTISPECIES: glucose 1-dehydrogenase [Bacillus]	P80869|DHG2_BACSU	Glucose 1-dehydrogenase 2	ycdF	Bacillus subtilis (strain 168)	COG1028	I	NAD(P)-dependent dehydrogenase, short-chain alcohol dehydrogenase family	K00034	gdh	glucose 1-dehydrogenase [EC:1.1.1.47]	ko00030	Pentose phosphate pathway	Carbohydrate metabolism	Metabolism	None	None	GO:0016616(oxidoreductase activity, acting on the CH-OH group of donors, NAD or NADP as acceptor);GO:0047934(glucose 1-dehydrogenase (NAD+) activity);GO:0047935(glucose 1-dehydrogenase (NADP+) activity)
orf00280	559	WP_032872751.1	MULTISPECIES: alpha-glucosidase [Bacillus]	O34364|O16G2_BACSU	Probable oligo-1,6-glucosidase 2	ycdG	Bacillus subtilis (strain 168)	COG0366	G	Glycosidase/amylase (phosphorylase)	K01182	IMA, malL	oligo-1,6-glucosidase [EC:3.2.1.10]	ko00052|ko00500	Galactose metabolism|Starch and sucrose metabolism	Carbohydrate metabolism|Carbohydrate metabolism	Metabolism|Metabolism	GO:0009313(oligosaccharide catabolic process)	GO:0005737(cytoplasm)	GO:0004556(alpha-amylase activity);GO:0004574(oligo-1,6-glucosidase activity)
orf00281	334	ANF35179.1	zinc transport system substrate-binding protein [Bacillus velezensis]	O34966|ZNUA_BACSU	High-affinity zinc uptake system binding-protein ZnuA	znuA	Bacillus subtilis (strain 168)	COG0803	P	ABC-type Zn uptake system ZnuABC, Zn-binding component ZnuA	K09815	znuA	zinc transport system substrate-binding protein	ko02010	ABC transporters	Membrane transport	Environmental Information Processing	GO:0006829(zinc ion transport);GO:0007155(cell adhesion)	GO:0005886(plasma membrane)	GO:0046872(metal ion binding)
orf00282	231	WP_021495283.1	MULTISPECIES: metal ABC transporter ATP-binding protein [Bacillus]	O34946|ZNUC_BACSU	High-affinity zinc uptake system ATP-binding protein ZnuC	znuC	Bacillus subtilis (strain 168)	COG1121	P	ABC-type Mn2+/Zn2+ transport system, ATPase component	K09817	znuC	zinc transport system ATP-binding protein [EC:7.2.2.20]	ko02010	ABC transporters	Membrane transport	Environmental Information Processing	None	GO:0043190(ATP-binding cassette (ABC) transporter complex)	GO:0005524(ATP binding);GO:0015633(ABC-type zinc transporter activity);GO:0042626(ATPase-coupled transmembrane transporter activity)
orf00283	279	WP_007409044.1	MULTISPECIES: metal ABC transporter permease [Bacillus]	O34610|ZNUB_BACSU	High-affinity zinc uptake system membrane protein ZnuB	znuB	Bacillus subtilis (strain 168)	COG1108	P	ABC-type Mn2+/Zn2+ transport system, permease component	K09816	znuB	zinc transport system permease protein	ko02010	ABC transporters	Membrane transport	Environmental Information Processing	GO:0006829(zinc ion transport);GO:0010043(response to zinc ion)	GO:0005886(plasma membrane);GO:0005887(integral component of plasma membrane);GO:0043190(ATP-binding cassette (ABC) transporter complex)	GO:0042626(ATPase-coupled transmembrane transporter activity)
orf00284	331	WP_032872754.1	MULTISPECIES: LLM class flavin-dependent oxidoreductase [Bacillus]	O34504|YCEB_BACSU	Uncharacterized protein YceB	yceB	Bacillus subtilis (strain 168)	COG2141	HR	Flavin-dependent oxidoreductase, luciferase family (includes alkanesulfonate monooxygenase SsuD and methylene tetrahydromethanopterin reductase)	--	--	--	--	--	--	--	None	GO:0005829(cytosol)	GO:0016705(oxidoreductase activity, acting on paired donors, with incorporation or reduction of molecular oxygen)
orf00285	198	WP_003156649.1	MULTISPECIES: TerD family protein [Bacillus]	P81100|SCP2_BACSU	Stress response protein SCP2	yceC	Bacillus subtilis (strain 168)	COG2310	T	Stress response protein SCP2	--	--	--	--	--	--	--	None	GO:0005737(cytoplasm)	None
orf00286	193	WP_003156648.1	MULTISPECIES: TerD family protein [Bacillus]	P80875|G16U_BACSU	General stress protein 16U	yceD	Bacillus subtilis (strain 168)	COG2310	T	Stress response protein SCP2	K05795	terD	tellurium resistance protein TerD	None	None	None	None	GO:0046690(response to tellurium ion)	None	None
orf00287	192	WP_032872756.1	MULTISPECIES: TerD family protein [Bacillus]	O34384|YCEE_BACSU	Uncharacterized protein YceE	yceE	Bacillus subtilis (strain 168)	COG2310	T	Stress response protein SCP2	K05795	terD	tellurium resistance protein TerD	None	None	None	None	GO:0046690(response to tellurium ion)	None	None
orf00288	257	WP_003156644.1	MULTISPECIES: TerC family protein [Bacillus]	O34447|YCEF_BACSU	Uncharacterized membrane protein YceF	yceF	Bacillus subtilis (strain 168)	COG0861	P	Tellurite resistance membrane protein TerC	--	--	--	--	--	--	--	None	GO:0005886(plasma membrane);GO:0016021(integral component of membrane)	None
orf00289	540	WP_032872758.1	MULTISPECIES: YceG family protein [Bacillus]	O34809|YCEG_BACSU	Uncharacterized protein YceG	yceG	Bacillus subtilis (strain 168)	--	--	--	--	--	--	--	--	--	--	--	--	--
orf00290	362	WP_032872760.1	MULTISPECIES: toxic anion resistance protein [Bacillus]	O34833|YCEH_BACSU	Uncharacterized protein YceH	yceH	Bacillus subtilis (strain 168)	COG3853	V	Uncharacterized conserved protein YaaN involved in tellurite resistance	--	--	--	--	--	--	--	--	--	--
orf00291	400	WP_032872762.1	MULTISPECIES: MFS transporter [Bacillus]	O34691|NAIP_BACSU	Putative niacin/nicotinamide transporter NaiP	naiP	Bacillus subtilis (strain 168)	COG2814	G	Predicted arabinose efflux permease AraJ, MFS family	K08369	ydjE	MFS transporter, putative metabolite:H+ symporter	None	None	None	None	None	GO:0005886(plasma membrane);GO:0016021(integral component of membrane)	GO:0022857(transmembrane transporter activity)
orf00292	71	ANF35190.1	hypothetical protein BCBMB205_02850 [Bacillus velezensis]	--	--	--	--	--	--	--	--	--	--	--	--	--	--	--	--	--
orf00293	418	WP_015416756.1	MULTISPECIES: glycine/proline betaine ABC transporter ATP-binding protein OpuAA [Bacillus]	P46920|OPUAA_BACSU	Glycine betaine transport ATP-binding protein OpuAA	opuAA	Bacillus subtilis (strain 168)	COG4175	E	ABC-type proline/glycine betaine transport system, ATPase component	K02000	proV	glycine betaine/proline transport system ATP-binding protein [EC:7.6.2.9]	ko02010	ABC transporters	Membrane transport	Environmental Information Processing	GO:0006865(amino acid transport);GO:0031460(glycine betaine transport)	GO:0016020(membrane)	GO:0005524(ATP binding);GO:0015418(ABC-type quaternary ammonium compound transporting activity)
orf00294	282	WP_003156639.1	MULTISPECIES: glycine/proline betaine ABC transporter permease subunit OpuAB [Bacillus]	P46921|OPUAB_BACSU	Glycine betaine transport system permease protein OpuAB	opuAB	Bacillus subtilis (strain 168)	COG4176	E	ABC-type proline/glycine betaine transport system, permease component	K02001	proW	glycine betaine/proline transport system permease protein	ko02010	ABC transporters	Membrane transport	Environmental Information Processing	GO:0006865(amino acid transport);GO:0015871(choline transport);GO:0031460(glycine betaine transport);GO:1902603(carnitine transmembrane transport)	GO:0005887(integral component of plasma membrane);GO:0043190(ATP-binding cassette (ABC) transporter complex)	GO:0005275(amine transmembrane transporter activity);GO:0015226(carnitine transmembrane transporter activity)
orf00295	293	WP_032872764.1	MULTISPECIES: glycine/betaine ABC transporter [Bacillus]	P46922|OPUAC_BACSU	Glycine betaine-binding protein OpuAC	opuAC	Bacillus subtilis (strain 168)	COG2113	E	ABC-type proline/glycine betaine transport system, periplasmic component	K02002	proX	glycine betaine/proline transport system substrate-binding protein	ko02010	ABC transporters	Membrane transport	Environmental Information Processing	GO:0006865(amino acid transport)	GO:0043190(ATP-binding cassette (ABC) transporter complex)	GO:0022857(transmembrane transporter activity)
orf00296	373	WP_032872766.1	MULTISPECIES: amidohydrolase [Bacillus]	P54983|AMHX_BACSU	Amidohydrolase AmhX	amhX	Bacillus subtilis (strain 168)	COG1473	R	Metal-dependent amidase/aminoacylase/carboxypeptidase	K14665	amhX	amidohydrolase [EC:3.5.1.-]	None	None	None	None	None	None	GO:0016787(hydrolase activity)
orf00297	477	WP_007609251.1	MULTISPECIES: YfcC family protein [Bacillus]	P55908|YCGA_BACSU	Uncharacterized protein YcgA	ycgA	Bacillus subtilis (strain 168)	COG1288	R	Predicted membrane transporter YfcC, affects glyoxylate shunt	--	--	--	--	--	--	--	None	GO:0005886(plasma membrane);GO:0016021(integral component of membrane)	None
orf00298	162	WP_015416759.1	MULTISPECIES: hypothetical protein [Bacillus]	P55909|YCGB_BACSU	Uncharacterized protein YcgB	ycgB	Bacillus subtilis (strain 168)	--	--	--	--	--	--	--	--	--	--	--	--	--
orf00299	490	ANF35197.1	alpha-amylase [Bacillus velezensis]	P00691|AMY_BACSU	Alpha-amylase	amyE	Bacillus subtilis (strain 168)	COG0366	G	Glycosidase/amylase (phosphorylase)	K01176	AMY, amyA, malS	alpha-amylase [EC:3.2.1.1]	ko00500|ko04970|ko04972|ko04973	Starch and sucrose metabolism|Salivary secretion|Pancreatic secretion|Carbohydrate digestion and absorption	Carbohydrate metabolism|Digestive system|Digestive system|Digestive system	Metabolism|Organismal Systems|Organismal Systems|Organismal Systems	GO:0005975(carbohydrate metabolic process)	GO:0005576(extracellular region)	GO:0004556(alpha-amylase activity);GO:0046872(metal ion binding);GO:0103025(alpha-amylase activity (releasing maltohexaose))
orf00300	53	WP_047476157.1	starch-binding protein [Bacillus siamensis]	P00691|AMY_BACSU	Alpha-amylase	amyE	Bacillus subtilis (strain 168)	COG0366	G	Glycosidase/amylase (phosphorylase)	K01176	AMY, amyA, malS	alpha-amylase [EC:3.2.1.1]	ko00500|ko04970|ko04972|ko04973	Starch and sucrose metabolism|Salivary secretion|Pancreatic secretion|Carbohydrate digestion and absorption	Carbohydrate metabolism|Digestive system|Digestive system|Digestive system	Metabolism|Organismal Systems|Organismal Systems|Organismal Systems	GO:0005975(carbohydrate metabolic process)	GO:0005576(extracellular region)	GO:0004556(alpha-amylase activity);GO:0046872(metal ion binding);GO:0103025(alpha-amylase activity (releasing maltohexaose))
orf00301	317	WP_007609256.1	MULTISPECIES: L-lactate dehydrogenase [Bacillus]	A7Z152|LDH_BACVZ	L-lactate dehydrogenase	ldh	Bacillus velezensis (strain DSM 23117 / BGSC 10A6 / FZB42)	COG0039	C	Malate/lactate dehydrogenase	K00016	LDH, ldh	L-lactate dehydrogenase [EC:1.1.1.27]	ko00010|ko00270|ko00620|ko00640|ko04066|ko04922|ko05230	Glycolysis / Gluconeogenesis|Cysteine and methionine metabolism|Pyruvate metabolism|Propanoate metabolism|HIF-1 signaling pathway|Glucagon signaling pathway|Central carbon metabolism in cancer	Carbohydrate metabolism|Amino acid metabolism|Carbohydrate metabolism|Carbohydrate metabolism|Signal transduction|Endocrine system|Cancer: overview	Metabolism|Metabolism|Metabolism|Metabolism|Environmental Information Processing|Organismal Systems|Human Diseases	GO:0006096(glycolytic process)	GO:0005737(cytoplasm)	GO:0004459(L-lactate dehydrogenase activity)
orf00302	510	WP_032872768.1	MULTISPECIES: MFS transporter [Bacillus]	P96712|BMR3_BACSU	Multidrug resistance protein 3	bmr3	Bacillus subtilis (strain 168)	COG2814	G	Predicted arabinose efflux permease AraJ, MFS family	--	--	--	--	--	--	--	GO:0046677(response to antibiotic);GO:0055085(transmembrane transport)	GO:0005887(integral component of plasma membrane)	GO:0022857(transmembrane transporter activity)
orf00303	153	WP_032872770.1	MULTISPECIES: MarR family transcriptional regulator [Bacillus]	O31472|YCGE_BACSU	Uncharacterized HTH-type transcriptional regulator YcgE	ycgE	Bacillus subtilis (strain 168)	COG1846	K	DNA-binding transcriptional regulator, MarR family	--	--	--	--	--	--	--	GO:0006355(regulation of transcription, DNA-templated)	None	GO:0000976(transcription cis-regulatory region binding);GO:0003700(DNA-binding transcription factor activity)
orf00304	209	WP_007409057.1	MULTISPECIES: LysE family transporter [Bacillus]	P94381|YCGF_BACSU	Putative amino acid efflux protein YcgF	ycgF	Bacillus subtilis (strain 168)	COG1280	E	Threonine/homoserine/homoserine lactone efflux protein	--	--	--	--	--	--	--	GO:0006865(amino acid transport);GO:1902023(L-arginine transport)	GO:0005887(integral component of plasma membrane)	GO:0015171(amino acid transmembrane transporter activity);GO:0015181(arginine transmembrane transporter activity)
orf00305	253	WP_032872772.1	MULTISPECIES: YqcI/YcgG family protein [Bacillus]	P94382|YCGG_BACSU	Uncharacterized protein YcgG	ycgG	Bacillus subtilis (strain 168)	COG3403	S	Uncharacterized conserved protein YcgG, contains conserved FPC and CPF motifs	K09190	K09190	uncharacterized protein	None	None	None	None	--	--	--
orf00306	442	WP_029973917.1	MULTISPECIES: amino acid permease [Bacillus]	P94383|YCGH_BACSU	Uncharacterized transporter YcgH	ycgH	Bacillus subtilis (strain 168)	COG1113	E	L-asparagine transporter or related permease	--	--	--	--	--	--	--	GO:0006865(amino acid transport);GO:0055085(transmembrane transport)	GO:0005886(plasma membrane);GO:0016021(integral component of membrane)	None
orf00307	198	WP_011996295.1	MULTISPECIES: DUF1989 domain-containing protein [Bacillus]	O31473|YCGI_BACSU	Uncharacterized protein YcgI	ycgI	Bacillus subtilis (strain 168)	COG3665	S	Uncharacterized conserved protein YcgI, DUF1989 family	K09967	K09967	uncharacterized protein	None	None	None	None	--	--	--
orf00308	272	WP_007409061.1	MULTISPECIES: ammonia-dependent NAD(+) synthetase [Bacillus]	A7Z159|NADE_BACVZ	NH(3)-dependent NAD(+) synthetase	nadE	Bacillus velezensis (strain DSM 23117 / BGSC 10A6 / FZB42)	COG0171	H	NH3-dependent NAD+ synthetase	K01916	nadE	NAD+ synthase [EC:6.3.1.5]	ko00760	Nicotinate and nicotinamide metabolism	Metabolism of cofactors and vitamins	Metabolism	GO:0009435(NAD biosynthetic process)	GO:0005737(cytoplasm)	GO:0003952(NAD+ synthase (glutamine-hydrolyzing) activity);GO:0004359(glutaminase activity);GO:0005524(ATP binding);GO:0008795(NAD+ synthase activity);GO:0046872(metal ion binding)
orf00309	94	WP_032872774.1	MULTISPECIES: antimicrobial peptide LCI [Bacillus]	P82243|BLCI_BACIU	Antimicrobial peptide LCI	unknown	Bacillus subtilis	--	--	--	--	--	--	--	--	--	--	GO:0042742(defense response to bacterium)	GO:0005576(extracellular region)	None
orf00310	198	ANF35208.1	tmrB [Bacillus velezensis]	P12921|TMRB_BACSU	Tunicamycin resistance protein	tmrB	Bacillus subtilis (strain 168)	COG0645	R	Predicted kinase, contains AAA domain	--	--	--	--	--	--	--	GO:0046677(response to antibiotic)	GO:0005886(plasma membrane)	GO:0005524(ATP binding)
orf00311	262	WP_032872776.1	MULTISPECIES: sugar phosphate isomerase/epimerase [Bacillus]	--	--	--	--	COG1082	G	Sugar phosphate isomerase/epimerase	K15652	asbF	3-dehydroshikimate dehydratase [EC:4.2.1.118]	ko01053	Biosynthesis of siderophore group nonribosomal peptides	Metabolism of terpenoids and polyketides	Metabolism	--	--	--
orf00312	436	WP_032872777.1	MULTISPECIES: MFS transporter [Bacillus]	P0AA77|DGOT_ECOL6	D-galactonate transporter	dgoT	Escherichia coli O6:H1 (strain CFT073 / ATCC 700928 / UPEC)	COG2271	G	Sugar phosphate permease	K08194	dgoT	MFS transporter, ACS family, D-galactonate transporter	None	None	None	None	None	GO:0005886(plasma membrane);GO:0016021(integral component of membrane)	GO:0022857(transmembrane transporter activity)
orf00313	186	WP_032872779.1	MULTISPECIES: shikimate kinase [Bacillus]	P37944|AROK_BACSU	Shikimate kinase	aroK	Bacillus subtilis (strain 168)	COG0703	E	Shikimate kinase	K00891	aroK, aroL	shikimate kinase [EC:2.7.1.71]	ko00400	Phenylalanine, tyrosine and tryptophan biosynthesis	Amino acid metabolism	Metabolism	GO:0008652(cellular amino acid biosynthetic process);GO:0009073(aromatic amino acid family biosynthetic process);GO:0009423(chorismate biosynthetic process)	GO:0005829(cytosol)	GO:0000287(magnesium ion binding);GO:0004765(shikimate kinase activity);GO:0005524(ATP binding)
orf00314	318	WP_032872781.1	MULTISPECIES: cephalosporin C deacetylase [Bacteria]	P94388|CAH_BACSU	Cephalosporin-C deacetylase	cah	Bacillus subtilis (strain 168)	COG3458	Q	Cephalosporin-C deacetylase or related acetyl esterase	K01060	cah	cephalosporin-C deacetylase [EC:3.1.1.41]	ko00311	Penicillin and cephalosporin biosynthesis	Biosynthesis of other secondary metabolites	Metabolism	GO:0005976(polysaccharide metabolic process);GO:0030245(cellulose catabolic process)	GO:0005737(cytoplasm)	GO:0046555(acetylxylan esterase activity);GO:0047739(cephalosporin-C deacetylase activity);GO:0052689(carboxylic ester hydrolase activity)
orf00315	256	WP_032872784.1	MULTISPECIES: nucleotidyltransferase domain-containing protein [Bacillus]	P94389|YCGL_BACSU	Uncharacterized protein YcgL	ycgL	Bacillus subtilis (strain 168)	COG3541	R	Predicted nucleotidyltransferase YcgL	K07074	K07074	uncharacterized protein	None	None	None	None	--	--	--
orf00316	305	WP_007409372.1	proline dehydrogenase [Bacillus velezensis]	P94390|PROD2_BACSU	Proline dehydrogenase 2	putB	Bacillus subtilis (strain 168)	COG0506	E	Proline dehydrogenase	K00318	PRODH, fadM, putB	proline dehydrogenase [EC:1.5.5.2]	ko00330	Arginine and proline metabolism	Amino acid metabolism	Metabolism	GO:0006562(proline catabolic process);GO:0010133(proline catabolic process to glutamate)	None	GO:0004657(proline dehydrogenase activity);GO:0071949(FAD binding)
orf00317	515	WP_011996302.1	MULTISPECIES: L-glutamate gamma-semialdehyde dehydrogenase [Bacillus]	P94391|ROCA2_BACSU	1-pyrroline-5-carboxylate dehydrogenase 2	putC	Bacillus subtilis (strain 168)	COG1012	I	Acyl-CoA reductase or other NAD-dependent aldehyde dehydrogenase	K00294	E1.2.1.88	1-pyrroline-5-carboxylate dehydrogenase [EC:1.2.1.88]	ko00250|ko00330	Alanine, aspartate and glutamate metabolism|Arginine and proline metabolism	Amino acid metabolism|Amino acid metabolism	Metabolism|Metabolism	GO:0006537(glutamate biosynthetic process);GO:0010133(proline catabolic process to glutamate)	GO:0009898(cytoplasmic side of plasma membrane)	GO:0003842(1-pyrroline-5-carboxylate dehydrogenase activity);GO:0004657(proline dehydrogenase activity);GO:0016620(oxidoreductase activity, acting on the aldehyde or oxo group of donors, NAD or NADP as acceptor)
orf00318	476	WP_007609276.1	MULTISPECIES: sodium/proline symporter PutP [Bacillus]	P94392|PUTP_BACSU	High-affinity proline transporter PutP	putP	Bacillus subtilis (strain 168)	COG0591	E	Na+/proline symporter	K11928	putP	sodium/proline symporter	None	None	None	None	GO:0015824(proline transport);GO:0035524(proline transmembrane transport)	GO:0005886(plasma membrane);GO:0016021(integral component of membrane)	GO:0005298(proline:sodium symporter activity);GO:0015193(L-proline transmembrane transporter activity);GO:0031402(sodium ion binding)
orf00319	411	WP_003156600.1	MULTISPECIES: PucR family transcriptional regulator [Bacillus]	P94393|PUTR_BACSU	Proline-responsive transcriptional activator PutR	putR	Bacillus subtilis (strain 168)	COG2508	K	DNA-binding transcriptional regulator, PucR/PutR family	K23253	putR	PucR family transcriptional regulator, proline-responsive transcriptional activator	None	None	None	None	None	None	GO:0003677(DNA binding)
orf00320	336	WP_032872786.1	MULTISPECIES: NAD(P)/FAD-dependent oxidoreductase [Bacillus]	A7Z171|FENR1_BACVZ	Ferredoxin--NADP reductase 1	RBAM_003480	Bacillus velezensis (strain DSM 23117 / BGSC 10A6 / FZB42)	COG0492	O	Thioredoxin reductase	K21567	fnr	ferredoxin/flavodoxin---NADP+ reductase [EC:1.18.1.2 1.19.1.1]	None	None	None	None	None	None	GO:0004324(ferredoxin-NADP+ reductase activity);GO:0050660(flavin adenine dinucleotide binding);GO:0050661(NADP binding)
orf00321	479	WP_032872788.1	MULTISPECIES: uroporphyrinogen-III C-methyltransferase [Bacillus]	P42437|NASF_BACSU	Uroporphyrinogen-III C-methyltransferase	nasF	Bacillus subtilis (strain 168)	COG0007|COG1587	H|H	Uroporphyrinogen-III methylase (siroheme synthase)|Uroporphyrinogen-III synthase	K13542	cobA-hemD	uroporphyrinogen III methyltransferase / synthase [EC:2.1.1.107 4.2.1.75]	ko00860	Porphyrin and chlorophyll metabolism	Metabolism of cofactors and vitamins	Metabolism	GO:0019354(siroheme biosynthetic process);GO:0032259(methylation)	None	GO:0004851(uroporphyrin-III C-methyltransferase activity);GO:0004852(uroporphyrinogen-III synthase activity)
orf00322	106	WP_032872790.1	MULTISPECIES: nitrite reductase small subunit NirD [Bacillus]	P42436|NASE_BACSU	Assimilatory nitrite reductase [NAD(P)H] small subunit	nasE	Bacillus subtilis (strain 168)	COG2146	PQ	Ferredoxin subunit of nitrite reductase or a ring-hydroxylating dioxygenase	K00363	nirD	nitrite reductase (NADH) small subunit [EC:1.7.1.15]	ko00910	Nitrogen metabolism	Energy metabolism	Metabolism	GO:0042128(nitrate assimilation)	GO:0005737(cytoplasm)	GO:0046872(metal ion binding);GO:0051537(2 iron, 2 sulfur cluster binding);GO:0106314(nitrite reductase NADPH activity);GO:0106316(nitrite reductase NADH activity)
orf00323	805	WP_032872792.1	MULTISPECIES: NADPH-nitrite reductase [Bacillus]	P42435|NASD_BACSU	Nitrite reductase [NAD(P)H]	nasD	Bacillus subtilis (strain 168)	COG1251	C	NAD(P)H-nitrite reductase, large subunit	K00362	nirB	nitrite reductase (NADH) large subunit [EC:1.7.1.15]	ko00910	Nitrogen metabolism	Energy metabolism	Metabolism	GO:0042128(nitrate assimilation)	None	GO:0020037(heme binding);GO:0046872(metal ion binding);GO:0050660(flavin adenine dinucleotide binding);GO:0050661(NADP binding);GO:0051539(4 iron, 4 sulfur cluster binding);GO:0106314(nitrite reductase NADPH activity);GO:0106316(nitrite reductase NADH activity)
orf00324	710	WP_032872794.1	MULTISPECIES: molybdopterin-dependent oxidoreductase [Bacillus]	P42434|NASC_BACSU	Assimilatory nitrate reductase catalytic subunit	nasC	Bacillus subtilis (strain 168)	COG3383	R	Predicted molibdopterin-dependent oxidoreductase YjgC	K00372	nasA	assimilatory nitrate reductase catalytic subunit [EC:1.7.99.-]	ko00910	Nitrogen metabolism	Energy metabolism	Metabolism	GO:0019333(denitrification pathway);GO:0042128(nitrate assimilation)	None	GO:0016491(oxidoreductase activity);GO:0043546(molybdopterin cofactor binding);GO:0046872(metal ion binding);GO:0051539(4 iron, 4 sulfur cluster binding)
orf00325	775	WP_032872796.1	MULTISPECIES: FAD-dependent oxidoreductase [Bacillus]	P42433|NASB_BACSU	Assimilatory nitrate reductase electron transfer subunit	nasB	Bacillus subtilis (strain 168)	COG1251	C	NAD(P)H-nitrite reductase, large subunit	K00362	nirB	nitrite reductase (NADH) large subunit [EC:1.7.1.15]	ko00910	Nitrogen metabolism	Energy metabolism	Metabolism	GO:0042128(nitrate assimilation)	None	GO:0008942(nitrite reductase [NAD(P)H] activity);GO:0050660(flavin adenine dinucleotide binding);GO:0050661(NADP binding)
orf00326	401	WP_032872798.1	MULTISPECIES: NarK/NasA family nitrate transporter [Bacillus]	P42432|NASA_BACSU	Nitrate transporter	nasA	Bacillus subtilis (strain 168)	COG2223	P	Nitrate/nitrite transporter NarK	K02575	NRT, narK, nrtP, nasA	MFS transporter, NNP family, nitrate/nitrite transporter	ko00910	Nitrogen metabolism	Energy metabolism	Metabolism	GO:0042128(nitrate assimilation)	GO:0005886(plasma membrane);GO:0016021(integral component of membrane)	GO:0015112(nitrate transmembrane transporter activity);GO:0015113(nitrite transmembrane transporter activity)
orf00327	400	WP_032872800.1	MULTISPECIES: GTP-binding protein [Bacillus]	P94400|YCIC_BACSU	Putative metal chaperone YciC	yciC	Bacillus subtilis (strain 168)	COG0523	R	Zinc metallochaperone YeiR/ZagA and related GTPases, G3E family	--	--	--	--	--	--	--	None	None	GO:0005525(GTP binding)
orf00328	378	WP_032872802.1	MULTISPECIES: glutathione-dependent formaldehyde dehydrogenase [Bacillus]	O06012|ADHB_BACSU	Uncharacterized zinc-type alcohol dehydrogenase-like protein AdhB	adhB	Bacillus subtilis (strain 168)	COG1063	ER	Threonine dehydrogenase or related Zn-dependent dehydrogenase	K00121	frmA, ADH5, adhC	S-(hydroxymethyl)glutathione dehydrogenase / alcohol dehydrogenase [EC:1.1.1.284 1.1.1.1]	ko00010|ko00071|ko00350|ko00620|ko00625|ko00626|ko00680|ko00830|ko00980|ko00982|ko04936	Glycolysis / Gluconeogenesis|Fatty acid degradation|Tyrosine metabolism|Pyruvate metabolism|Chloroalkane and chloroalkene degradation|Naphthalene degradation|Methane metabolism|Retinol metabolism|Metabolism of xenobiotics by cytochrome P450|Drug metabolism - cytochrome P450|Alcoholic liver disease	Carbohydrate metabolism|Lipid metabolism|Amino acid metabolism|Carbohydrate metabolism|Xenobiotics biodegradation and metabolism|Xenobiotics biodegradation and metabolism|Energy metabolism|Metabolism of cofactors and vitamins|Xenobiotics biodegradation and metabolism|Xenobiotics biodegradation and metabolism|Endocrine and metabolic disease	Metabolism|Metabolism|Metabolism|Metabolism|Metabolism|Metabolism|Metabolism|Metabolism|Metabolism|Metabolism|Human Diseases	None	None	GO:0008270(zinc ion binding);GO:0016491(oxidoreductase activity)
orf00329	144	WP_021494203.1	MULTISPECIES: RDD family protein [Bacillus]	P42401|YCKC_BACSU	Uncharacterized protein YckC	yckC	Bacillus subtilis (strain 168)	COG1714	S	Uncharacterized membrane protein YckC, RDD family	--	--	--	--	--	--	--	None	GO:0005886(plasma membrane);GO:0016021(integral component of membrane)	None
orf00330	107	WP_032872805.1	MULTISPECIES: YckD family protein [Bacillus]	P42402|YCKD_BACSU	Uncharacterized protein YckD	yckD	Bacillus subtilis (strain 168)	--	--	--	--	--	--	--	--	--	--	--	--	--
orf00331	74	ANF35230.1	aryl-phospho-beta-D-glucosidase [Bacillus velezensis]	P42403|BGLC_BACSU	Aryl-phospho-beta-D-glucosidase BglC	bglC	Bacillus subtilis (strain 168)	COG2723	G	Beta-glucosidase/6-phospho-beta-glucosidase/beta-galactosidase	K01223	E3.2.1.86B, bglA	6-phospho-beta-glucosidase [EC:3.2.1.86]	ko00010|ko00500	Glycolysis / Gluconeogenesis|Starch and sucrose metabolism	Carbohydrate metabolism|Carbohydrate metabolism	Metabolism|Metabolism	GO:0016052(carbohydrate catabolic process)	GO:0005829(cytosol)	GO:0008422(beta-glucosidase activity);GO:0008706(6-phospho-beta-glucosidase activity);GO:0103047(methyl beta-D-glucoside 6-phosphate glucohydrolase activity)
orf00332	132	WP_032872809.1	MULTISPECIES: peptidase S24 [Bacillus]	P12669|NIN_BACSU	DNA-entry nuclease inhibitor	nin	Bacillus subtilis (strain 168)	--	--	--	--	--	--	--	--	--	--	GO:0030420(establishment of competence for transformation)	GO:0005886(plasma membrane)	None
orf00333	145	QFG70493.1	Sporulation-specific extracellular nuclease NucA [Bacillus amyloliquefaciens]	P12667|NUCA_BACSU	DNA-entry nuclease	nucA	Bacillus subtilis (strain 168)	COG3209	R	Uncharacterized conserved protein RhaS, contains 28 RHS repeats	--	--	--	--	--	--	--	GO:0030420(establishment of competence for transformation)	GO:0005886(plasma membrane);GO:0016021(integral component of membrane)	GO:0004518(nuclease activity)
orf00334	185	WP_174737825.1	6-phospho-3-hexuloisomerase [Bacillus amyloliquefaciens]	P42404|PHI_BACSU	3-hexulose-6-phosphate isomerase	hxlB	Bacillus subtilis (strain 168)	COG0794	GM	D-arabinose 5-phosphate isomerase GutQ	K08094	hxlB	6-phospho-3-hexuloisomerase [EC:5.3.1.27]	ko00030|ko00680	Pentose phosphate pathway|Methane metabolism	Carbohydrate metabolism|Energy metabolism	Metabolism|Metabolism	GO:0005975(carbohydrate metabolic process);GO:0009636(response to toxic substance);GO:0019647(formaldehyde assimilation via ribulose monophosphate cycle);GO:1901135(carbohydrate derivative metabolic process)	None	GO:0043800(hexulose-6-phosphate isomerase activity);GO:0097367(carbohydrate derivative binding)
orf00335	211	AFJ60407.1	3-hexulose-6-phosphate synthase [Bacillus amyloliquefaciens Y2]	P42405|HPS_BACSU	3-hexulose-6-phosphate synthase	hxlA	Bacillus subtilis (strain 168)	COG0269	G	3-keto-L-gulonate-6-phosphate decarboxylase	K08093	hxlA	3-hexulose-6-phosphate synthase [EC:4.1.2.43]	ko00030|ko00680	Pentose phosphate pathway|Methane metabolism	Carbohydrate metabolism|Energy metabolism	Metabolism|Metabolism	GO:0005975(carbohydrate metabolic process);GO:0006207('de novo' pyrimidine nucleobase biosynthetic process);GO:0006730(one-carbon metabolic process);GO:0009636(response to toxic substance);GO:0019647(formaldehyde assimilation via ribulose monophosphate cycle)	GO:0005829(cytosol)	GO:0004590(orotidine-5'-phosphate decarboxylase activity);GO:0043801(hexulose-6-phosphate synthase activity)
orf00336	120	CDG28313.1	positive regulator of hxlAB expression [Bacillus velezensis UCMB5033]	P42406|HXLR_BACSU	HTH-type transcriptional activator HxlR	hxlR	Bacillus subtilis (strain 168)	COG1733	K	DNA-binding transcriptional regulator, HxlR family	--	--	--	--	--	--	--	None	None	GO:0003677(DNA binding)
orf00337	48	ANF35236.1	hypothetical protein BCBMB205_03310 [Bacillus velezensis]	--	--	--	--	--	--	--	--	--	--	--	--	--	--	--	--	--
orf00338	41	ANF35237.1	hypothetical protein BCBMB205_03320 [Bacillus velezensis]	--	--	--	--	--	--	--	--	--	--	--	--	--	--	--	--	--
orf00339	3584	WP_057766256.1	MULTISPECIES: surfactin non-ribosomal peptide synthetase SrfAA [Bacillus]	P27206|SRFAA_BACSU	Surfactin synthase subunit 1	srfAA	Bacillus subtilis (strain 168)	COG1020|COG3433|COG4908	Q|IQ|R	EntF, seryl-AMP synthase component of non-ribosomal peptide synthetase|Acyl carrier protein/domain|Uncharacterized conserved protein, contains a NRPS condensation (elongation) domain	K15654	srfAA, lchAA	surfactin family lipopeptide synthetase A	ko01054|ko02024	Nonribosomal peptide structures|Quorum sensing	Metabolism of terpenoids and polyketides|Cellular community - prokaryotes	Metabolism|Cellular Processes	GO:0017000(antibiotic biosynthetic process);GO:0030435(sporulation resulting in formation of a cellular spore)	None	GO:0016874(ligase activity);GO:0031177(phosphopantetheine binding)
orf00340	3586	WP_057766253.1	MULTISPECIES: surfactin non-ribosomal peptide synthetase SrfAB [Bacillus]	Q04747|SRFAB_BACSU	Surfactin synthase subunit 2	srfAB	Bacillus subtilis (strain 168)	COG0236|COG1020|COG3433|COG4908	I|Q|IQ|R	Acyl carrier protein|EntF, seryl-AMP synthase component of non-ribosomal peptide synthetase|Acyl carrier protein/domain|Uncharacterized conserved protein, contains a NRPS condensation (elongation) domain	K15655	srfAB, lchAB	surfactin family lipopeptide synthetase B	ko01054|ko02024	Nonribosomal peptide structures|Quorum sensing	Metabolism of terpenoids and polyketides|Cellular community - prokaryotes	Metabolism|Cellular Processes	GO:0017000(antibiotic biosynthetic process);GO:0030435(sporulation resulting in formation of a cellular spore)	None	GO:0016874(ligase activity);GO:0031177(phosphopantetheine binding)
orf00341	1278	WP_032872840.1	MULTISPECIES: surfactin non-ribosomal peptide synthetase SrfAC [Bacillus]	Q08787|SRFAC_BACSU	Surfactin synthase subunit 3	srfAC	Bacillus subtilis (strain 168)	COG0236|COG1020|COG3319	I|Q|Q	Acyl carrier protein|EntF, seryl-AMP synthase component of non-ribosomal peptide synthetase|Thioesterase domain of type I polyketide synthase or non-ribosomal peptide synthetase	K15656	srfAC, lchAC	surfactin family lipopeptide synthetase C	ko01054|ko02024	Nonribosomal peptide structures|Quorum sensing	Metabolism of terpenoids and polyketides|Cellular community - prokaryotes	Metabolism|Cellular Processes	GO:0017000(antibiotic biosynthetic process);GO:0030435(sporulation resulting in formation of a cellular spore);GO:0043041(amino acid activation for nonribosomal peptide biosynthetic process);GO:0044550(secondary metabolite biosynthetic process)	GO:0005737(cytoplasm);GO:0005829(cytosol)	GO:0016874(ligase activity);GO:0031177(phosphopantetheine binding)
orf00342	243	WP_007609310.1	MULTISPECIES: surfactin biosynthesis thioesterase SrfAD [Bacillus]	Q08788|SRFAD_BACSU	Surfactin synthase thioesterase subunit	srfAD	Bacillus subtilis (strain 168)	COG3208	Q	Surfactin synthase thioesterase subunit	K15657	srfATE, srfAD, lchAD	external thioesterase TEII	ko02024	Quorum sensing	Cellular community - prokaryotes	Cellular Processes	GO:0008610(lipid biosynthetic process);GO:0017000(antibiotic biosynthetic process);GO:0030435(sporulation resulting in formation of a cellular spore)	GO:0005737(cytoplasm)	GO:0016787(hydrolase activity)
orf00343	41	ANF35242.1	hypothetical protein BCBMB205_03370 [Bacillus velezensis]	--	--	--	--	--	--	--	--	--	--	--	--	--	--	--	--	--
orf00344	436	WP_032872843.1	MULTISPECIES: aminotransferase class I/II-fold pyridoxal phosphate-dependent enzyme [Bacillus]	Q55128|AAT_SYNY3	Aspartate aminotransferase	aspC	Synechocystis sp. (strain PCC 6803 / Kazusa)	COG0436	E	Aspartate/methionine/tyrosine aminotransferase	--	--	--	--	--	--	--	GO:0009058(biosynthetic process)	GO:0005737(cytoplasm)	GO:0004069(L-aspartate:2-oxoglutarate aminotransferase activity);GO:0030170(pyridoxal phosphate binding)
orf00345	224	WP_007410244.1	MULTISPECIES: 4&apos;-phosphopantetheinyl transferase superfamily protein [Bacillus]	P39144|LP14_BACIU	4&apos;-phosphopantetheinyl transferase	lpa-14	Bacillus subtilis	COG2091	H	Phosphopantetheinyl transferase	K06133	LYS5, acpT	4'-phosphopantetheinyl transferase [EC:2.7.8.-]	ko00770	Pantothenate and CoA biosynthesis	Metabolism of cofactors and vitamins	Metabolism	GO:0006633(fatty acid biosynthetic process);GO:0017000(antibiotic biosynthetic process)	None	GO:0000287(magnesium ion binding);GO:0008897(holo-[acyl-carrier-protein] synthase activity)
orf00346	203	AGZ55050.1	putative BCR, YitT family protein [Bacillus amyloliquefaciens CC178]	O34927|YCZE_BACSU	Uncharacterized membrane protein YczE	yczE	Bacillus subtilis (strain 168)	COG2364	S	Uncharacterized membrane protein YczE	K07149	K07149	uncharacterized protein	None	None	None	None	None	GO:0005886(plasma membrane);GO:0016021(integral component of membrane)	None
orf00347	247	WP_007609342.1	MULTISPECIES: cystine ABC transporter ATP-binding protein TcyC [Bacillus]	P39456|TCYC_BACSU	L-cystine import ATP-binding protein TcyC	tcyC	Bacillus subtilis (strain 168)	COG1126	E	ABC-type polar amino acid transport system, ATPase component	K10010	tcyC, yecC	L-cystine transport system ATP-binding protein [EC:7.4.2.1]	ko02010	ABC transporters	Membrane transport	Environmental Information Processing	None	GO:0005886(plasma membrane)	GO:0005524(ATP binding);GO:0015424(ABC-type amino acid transporter activity);GO:0042626(ATPase-coupled transmembrane transporter activity)
orf00348	229	WP_032872846.1	MULTISPECIES: amino acid ABC transporter permease [Bacillus]	P42200|TCYB_BACSU	L-cystine transport system permease protein TcyB	tcyB	Bacillus subtilis (strain 168)	COG0765	E	ABC-type amino acid transport system, permease component	K10009	tcyB, yecS	L-cystine transport system permease protein	ko02010	ABC transporters	Membrane transport	Environmental Information Processing	GO:0006865(amino acid transport)	GO:0005886(plasma membrane);GO:0043190(ATP-binding cassette (ABC) transporter complex)	GO:0022857(transmembrane transporter activity)
orf00349	55	ANF35248.1	ABC-type amino acid transport/signal transduction system, periplasmic component/domain protein [Bacillus velezensis]	P42199|TCYA_BACSU	L-cystine-binding protein TcyA	tcyA	Bacillus subtilis (strain 168)	COG0834	ET	ABC-type amino acid transport/signal transduction system, periplasmic component/domain	K02424	fliY, tcyA	L-cystine transport system substrate-binding protein	ko02010|ko02040	ABC transporters|Flagellar assembly	Membrane transport|Cell motility	Environmental Information Processing|Cellular Processes	GO:0006865(amino acid transport)	GO:0005886(plasma membrane)	None
orf00350	190	ANF35249.1	membrane-bound lytic murein transglycosylase F [Bacillus velezensis]	P42199|TCYA_BACSU	L-cystine-binding protein TcyA	tcyA	Bacillus subtilis (strain 168)	COG0834	ET	ABC-type amino acid transport/signal transduction system, periplasmic component/domain	K02424	fliY, tcyA	L-cystine transport system substrate-binding protein	ko02010|ko02040	ABC transporters|Flagellar assembly	Membrane transport|Cell motility	Environmental Information Processing|Cellular Processes	GO:0006865(amino acid transport)	GO:0005886(plasma membrane)	None
orf00351	290	WP_032872848.1	MULTISPECIES: LysR family transcriptional regulator [Bacillus]	P94403|BSDA_BACSU	HTH-type transcriptional regulator BsdA	bsdA	Bacillus subtilis (strain 168)	COG0583	K	DNA-binding transcriptional regulator, LysR family	K21755	bsdA	LysR family transcriptional regulator, salicylic acid-responsive activator of bsdBCD	None	None	None	None	GO:0006355(regulation of transcription, DNA-templated)	GO:0005829(cytosol)	GO:0000986(bacterial-type cis-regulatory region sequence-specific DNA binding);GO:0003700(DNA-binding transcription factor activity)
orf00352	192	AFZ89369.1	aromatic acid decarboxylase [Bacillus velezensis AS43.3]	P94404|PADL_BACSU	Probable UbiX-like flavin prenyltransferase	bsdB	Bacillus subtilis (strain 168)	COG0163	H	Flavin prenyltransferase UbiX	K03186	ubiX, bsdB, PAD1	flavin prenyltransferase [EC:2.5.1.129]	ko00130|ko00627|ko00940	Ubiquinone and other terpenoid-quinone biosynthesis|Aminobenzoate degradation|Phenylpropanoid biosynthesis	Metabolism of cofactors and vitamins|Xenobiotics biodegradation and metabolism|Biosynthesis of other secondary metabolites	Metabolism|Metabolism|Metabolism	GO:0009636(response to toxic substance);GO:0019439(aromatic compound catabolic process)	None	GO:0016831(carboxy-lyase activity);GO:0106141(flavin prenyltransferase activity)
orf00353	473	WP_007609358.1	MULTISPECIES: phenolic acid decarboxylase BsdC [Bacillus]	P94405|YCLC_BACSU	Phenolic acid decarboxylase	bsdC	Bacillus subtilis (strain 168)	COG0043	H	3-polyprenyl-4-hydroxybenzoate decarboxylase	K01612	bsdC	vanillate/4-hydroxybenzoate decarboxylase subunit C [EC:4.1.1.- 4.1.1.61]	ko00627	Aminobenzoate degradation	Xenobiotics biodegradation and metabolism	Metabolism	GO:0006744(ubiquinone biosynthetic process);GO:0009636(response to toxic substance);GO:0019439(aromatic compound catabolic process)	GO:0005737(cytoplasm);GO:0005829(cytosol)	GO:0008694(3-octaprenyl-4-hydroxybenzoate carboxy-lyase activity);GO:0016831(carboxy-lyase activity);GO:0018799(4-hydroxybenzoate decarboxylase activity);GO:0046872(metal ion binding)
orf00354	75	WP_007410250.1	MULTISPECIES: hypothetical protein [Bacillus]	C0H3U9|BSDD_BACSU	Protein BsdD	bsdD	Bacillus subtilis (strain 168)	--	--	--	K21759	bsdD	vanillate/4-hydroxybenzoate decarboxylase subunit D [EC:4.1.1.- 4.1.1.61]	ko00627	Aminobenzoate degradation	Xenobiotics biodegradation and metabolism	Metabolism	GO:0009636(response to toxic substance);GO:0019439(aromatic compound catabolic process)	None	None
orf00355	153	WP_032872850.1	MULTISPECIES: hypothetical protein [Bacillus]	C0SPB5|YCLD_BACSU	Uncharacterized protein YclD	yclD	Bacillus subtilis (strain 168)	--	--	--	--	--	--	--	--	--	--	--	--	--
orf00356	492	EIF11908.1	Di-/tripeptide transporter [Bacillus sp. 5B6]	P94408|YCLF_BACSU	Uncharacterized transporter YclF	yclF	Bacillus subtilis (strain 168)	COG3104	E	Dipeptide/tripeptide permease	K03305	TC.POT	proton-dependent oligopeptide transporter, POT family	None	None	None	None	GO:0006857(oligopeptide transport)	GO:0005886(plasma membrane);GO:0016021(integral component of membrane)	GO:1904680(peptide transmembrane transporter activity)
orf00357	581	ANS37199.1	hypothetical protein A5891_01905 [Bacillus velezensis]	P94409|YCLG_BACSU	Uncharacterized protein YclG	yclG	Bacillus subtilis (strain 168)	COG5434	G	Polygalacturonase	--	--	--	--	--	--	--	--	--	--
orf00358	73	WP_032872857.1	MULTISPECIES: hypothetical protein [Bacillus]	O31479|YCZF_BACSU	Uncharacterized protein YczF	yczF	Bacillus subtilis (strain 168)	--	--	--	--	--	--	--	--	--	--	None	GO:0016021(integral component of membrane)	None
orf00359	546	WP_032872859.1	MULTISPECIES: spore germination protein [Bacillus]	P49939|GERKA_BACSU	Spore germination protein KA	gerKA	Bacillus subtilis (strain 168)	COG5901	D	Spore germination receptor GerABC, GerA subunit (L-alanine receptor)	K06295	gerKA	spore germination protein KA	None	None	None	None	GO:0009847(spore germination)	GO:0005886(plasma membrane);GO:0016021(integral component of membrane)	None
orf00360	408	WP_032872862.1	MULTISPECIES: Ger(x)C family spore germination protein [Bacillus]	P49941|GERKC_BACSU	Spore germination protein KC	gerKC	Bacillus subtilis (strain 168)	COG5903	D	Spore germination receptor GerABC, GerC subunit	K06297	gerKC	spore germination protein KC	None	None	None	None	GO:0009847(spore germination)	GO:0005886(plasma membrane)	None
orf00361	372	WP_032872864.1	MULTISPECIES: GerAB/ArcD/ProY family transporter [Bacillus]	P49940|GERKB_BACSU	Spore germination protein KB	gerKB	Bacillus subtilis (strain 168)	COG5902	D	Spore germination receptor GerABC, GerB subunit (amino acid transporter)	K06296	gerKB	spore germination protein KB	None	None	None	None	GO:0009847(spore germination)	GO:0005886(plasma membrane);GO:0016021(integral component of membrane)	None
orf00362	440	WP_007410258.1	LLM class flavin-dependent oxidoreductase [Bacillus velezensis]	P54950|SCMK_BACSU	N-acetyl-S-(2-succino)cysteine monooxygenase	scmK	Bacillus subtilis (strain 168)	COG2141	HR	Flavin-dependent oxidoreductase, luciferase family (includes alkanesulfonate monooxygenase SsuD and methylene tetrahydromethanopterin reductase)	--	--	--	--	--	--	--	GO:0019344(cysteine biosynthetic process)	None	GO:0004497(monooxygenase activity);GO:0016705(oxidoreductase activity, acting on paired donors, with incorporation or reduction of molecular oxygen)
orf00363	163	WP_003156352.1	MULTISPECIES: GNAT family N-acetyltransferase [Bacillus]	P54951|SCML_BACSU	S-(2-succino)cysteine N-acetyltransferase	scmL	Bacillus subtilis (strain 168)	COG0456	J	Ribosomal protein S18 acetylase RimI and related acetyltransferases	--	--	--	--	--	--	--	GO:0019344(cysteine biosynthetic process)	None	GO:0008080(N-acetyltransferase activity)
orf00364	263	WP_032872866.1	MULTISPECIES: amino acid ABC transporter substrate-binding protein [Bacillus]	P54952|YXEM_BACSU	Probable amino-acid-binding protein YxeM	yxeM	Bacillus subtilis (strain 168)	COG0834	ET	ABC-type amino acid transport/signal transduction system, periplasmic component/domain	K16961	yxeM	putative S-methylcysteine transport system substrate-binding protein	ko02010	ABC transporters	Membrane transport	Environmental Information Processing	GO:0006865(amino acid transport)	GO:0005886(plasma membrane)	None
orf00365	224	WP_007410261.1	MULTISPECIES: amino acid ABC transporter permease [Bacillus]	P54953|YXEN_BACSU	Probable amino-acid permease protein YxeN	yxeN	Bacillus subtilis (strain 168)	COG0765	E	ABC-type amino acid transport system, permease component	K16962	yxeN	putative S-methylcysteine transport system permease protein	ko02010	ABC transporters	Membrane transport	Environmental Information Processing	GO:0006865(amino acid transport)	GO:0005886(plasma membrane);GO:0043190(ATP-binding cassette (ABC) transporter complex)	GO:0022857(transmembrane transporter activity)
orf00366	249	WP_032872867.1	MULTISPECIES: amino acid ABC transporter ATP-binding protein [Bacillus]	P54954|YXEO_BACSU	Probable amino-acid import ATP-binding protein YxeO	yxeO	Bacillus subtilis (strain 168)	COG1126	E	ABC-type polar amino acid transport system, ATPase component	K16963	yxeO	putative S-methylcysteine transport system ATP-binding protein	ko02010	ABC transporters	Membrane transport	Environmental Information Processing	None	GO:0005886(plasma membrane)	GO:0005524(ATP binding);GO:0015424(ABC-type amino acid transporter activity);GO:0042626(ATPase-coupled transmembrane transporter activity)
orf00367	383	WP_032872869.1	MULTISPECIES: amidohydrolase [Bacillus]	P54955|SCMP_BACSU	N-acetylcysteine deacetylase	scmP	Bacillus subtilis (strain 168)	COG1473	R	Metal-dependent amidase/aminoacylase/carboxypeptidase	K21613	scmP	N-acetylcysteine deacetylase [EC:3.5.1.-]	None	None	None	None	GO:0019344(cysteine biosynthetic process)	None	GO:0016787(hydrolase activity);GO:0046872(metal ion binding)
orf00368	448	WP_032872872.1	MULTISPECIES: MmgE/PrpD family protein [Bacillus]	P54956|YXEQ_BACSU	Uncharacterized protein YxeQ	yxeQ	Bacillus subtilis (strain 168)	COG2079	G	2-methylcitrate dehydratase PrpD	--	--	--	--	--	--	--	None	None	GO:0016829(lyase activity)
orf00369	227	WP_032872874.1	MULTISPECIES: ABC transporter ATP-binding protein [Bacillus]	P94411|YCLH_BACSU	Uncharacterized ABC transporter ATP-binding protein YclH	yclH	Bacillus subtilis (strain 168)	COG1136	M	ABC-type lipoprotein export system, ATPase component	K02003	ABC.CD.A	putative ABC transport system ATP-binding protein	None	None	None	None	GO:0055085(transmembrane transport)	GO:0005886(plasma membrane)	GO:0005524(ATP binding);GO:0022857(transmembrane transporter activity)
orf00370	476	WP_032872876.1	MULTISPECIES: ABC transporter permease [Bacillus]	P94412|YCLI_BACSU	Uncharacterized ABC transporter permease YclI	yclI	Bacillus subtilis (strain 168)	COG0577	V	ABC-type antimicrobial peptide transport system, permease component	K02004	ABC.CD.P	putative ABC transport system permease protein	None	None	None	None	None	GO:0005886(plasma membrane);GO:0016021(integral component of membrane)	GO:0022857(transmembrane transporter activity)
orf00371	38	AHZ14384.1	hypothetical protein V529_03580 [Bacillus velezensis SQR9]	--	--	--	--	--	--	--	--	--	--	--	--	--	--	--	--	--
orf00372	227	WP_032872879.1	MULTISPECIES: response regulator transcription factor [Bacillus]	P94413|YCLJ_BACSU	Uncharacterized transcriptional regulatory protein YclJ	yclJ	Bacillus subtilis (strain 168)	COG0745	TK	DNA-binding response regulator, OmpR family, contains REC and winged-helix (wHTH) domain	K02483	K02483	two-component system, OmpR family, response regulator	None	None	None	None	None	GO:0005829(cytosol);GO:0032993(protein-DNA complex)	GO:0000156(phosphorelay response regulator activity);GO:0000976(transcription cis-regulatory region binding);GO:0001216(DNA-binding transcription activator activity)
orf00373	476	WP_161503657.1	MULTISPECIES: HAMP domain-containing protein [Bacillus]	P94414|YCLK_BACSU	Sensor histidine kinase YclK	yclK	Bacillus subtilis (strain 168)	COG0642	T	Signal transduction histidine kinase	--	--	--	--	--	--	--	GO:0007234(osmosensory signaling via phosphorelay pathway)	GO:0005886(plasma membrane);GO:0016021(integral component of membrane)	GO:0000155(phosphorelay sensor kinase activity);GO:0000156(phosphorelay response regulator activity);GO:0005524(ATP binding);GO:0030295(protein kinase activator activity)
orf00374	40	ANF35273.1	hypothetical protein BCBMB205_03680 [Bacillus velezensis]	--	--	--	--	--	--	--	--	--	--	--	--	--	--	--	--	--
orf00375	382	WP_007410270.1	MULTISPECIES: tetratricopeptide repeat protein [Bacillus]	P94415|RAPC_BACSU	Response regulator aspartate phosphatase C	rapC	Bacillus subtilis (strain 168)	COG0457	R	Tetratricopeptide (TPR) repeat	K06361	rapC	response regulator aspartate phosphatase C [EC:3.1.-.-]	ko02024	Quorum sensing	Cellular community - prokaryotes	Cellular Processes	None	None	GO:0004721(phosphoprotein phosphatase activity)
orf00376	39	WP_003156334.1	MULTISPECIES: PhrC/PhrF family phosphatase-inhibitory pheromone [Bacillus]	P94416|PHRC_BACSU	Phosphatase RapC inhibitor	phrC	Bacillus subtilis (strain 168)	--	--	--	K06353	phrC	phosphatase RapC regulator	ko02024	Quorum sensing	Cellular community - prokaryotes	Cellular Processes	--	--	--
orf00377	51	QBK09961.1	hypothetical protein EYB46_08305 [Bacillus velezensis]	--	--	--	--	--	--	--	--	--	--	--	--	--	--	--	--	--
orf00378	454	WP_007609394.1	MULTISPECIES: aspartate kinase [Bacillus]	P94417|AK3_BACSU	Aspartokinase 3	yclM	Bacillus subtilis (strain 168)	COG0527	E	Aspartate kinase	K00928	lysC	aspartate kinase [EC:2.7.2.4]	ko00260|ko00261|ko00270|ko00300	Glycine, serine and threonine metabolism|Monobactam biosynthesis|Cysteine and methionine metabolism|Lysine biosynthesis	Amino acid metabolism|Biosynthesis of other secondary metabolites|Amino acid metabolism|Amino acid metabolism	Metabolism|Metabolism|Metabolism|Metabolism	GO:0009088(threonine biosynthetic process);GO:0009089(lysine biosynthetic process via diaminopimelate);GO:0009090(homoserine biosynthetic process);GO:0019877(diaminopimelate biosynthetic process)	GO:0005829(cytosol)	GO:0004072(aspartate kinase activity);GO:0005524(ATP binding)
orf00379	48	PAD62689.1	hypothetical protein CHH79_16400 [Bacillus siamensis]	--	--	--	--	--	--	--	--	--	--	--	--	--	--	--	--	--
orf00380	305	WP_032872883.1	MULTISPECIES: ABC transporter permease [Bacillus]	P94418|YCLN_BACSU	Petrobactin import system permease protein YclN	yclN	Bacillus subtilis (strain 168)	COG4606	P	ABC-type enterochelin transport system, permease component	K02015	ABC.FEV.P	iron complex transport system permease protein	None	None	None	None	GO:0033214(siderophore-dependent iron import into cell)	GO:0005887(integral component of plasma membrane)	GO:0022857(transmembrane transporter activity)
orf00381	315	WP_014416905.1	MULTISPECIES: iron chelate uptake ABC transporter family permease subunit [Bacillus]	P94419|YCLO_BACSU	Petrobactin import system permease protein YclO	yclO	Bacillus subtilis (strain 168)	COG4605	P	ABC-type enterochelin transport system, permease component	K02015	ABC.FEV.P	iron complex transport system permease protein	None	None	None	None	GO:0033214(siderophore-dependent iron import into cell)	GO:0005887(integral component of plasma membrane)	GO:0022857(transmembrane transporter activity)
orf00382	252	WP_007609404.1	MULTISPECIES: ABC transporter ATP-binding protein [Bacillus]	P94420|YCLP_BACSU	Petrobactin import ATP-binding protein YclP	yclP	Bacillus subtilis (strain 168)	COG4604	P	ABC-type enterochelin transport system, ATPase component	K02013	ABC.FEV.A	iron complex transport system ATP-binding protein [EC:7.2.2.-]	None	None	None	None	GO:0006811(ion transport);GO:0055072(iron ion homeostasis)	GO:0005886(plasma membrane)	GO:0005524(ATP binding);GO:0042626(ATPase-coupled transmembrane transporter activity)
orf00383	314	WP_003156329.1	MULTISPECIES: siderophore ABC transporter substrate-binding protein [Bacillus]	P94421|YCLQ_BACSU	Petrobactin-binding protein YclQ	yclQ	Bacillus subtilis (strain 168)	COG4607	P	ABC-type enterochelin transport system, periplasmic component	K02016	ABC.FEV.S	iron complex transport system substrate-binding protein	None	None	None	None	GO:0006826(iron ion transport);GO:0055072(iron ion homeostasis)	GO:0005886(plasma membrane);GO:0030288(outer membrane-bounded periplasmic space)	None
orf00384	474	WP_045555063.1	MULTISPECIES: multidrug efflux MFS transporter [Bacillus]	P94422|YCNB_BACSU	Uncharacterized MFS-type transporter YcnB	ycnB	Bacillus subtilis (strain 168)	COG2814	G	Predicted arabinose efflux permease AraJ, MFS family	--	--	--	--	--	--	--	None	GO:0005886(plasma membrane);GO:0016020(membrane);GO:0016021(integral component of membrane)	GO:0022857(transmembrane transporter activity)
orf00385	291	WP_032872887.1	MULTISPECIES: TetR/AcrR family transcriptional regulator [Bacillus]	P94423|YCNC_BACSU	Uncharacterized HTH-type transcriptional regulator YcnC	ycnC	Bacillus subtilis (strain 168)	COG1309	K	DNA-binding protein, AcrR family, includes nucleoid occlusion protein SlmA	--	--	--	--	--	--	--	GO:0006355(regulation of transcription, DNA-templated)	None	GO:0000976(transcription cis-regulatory region binding);GO:0003700(DNA-binding transcription factor activity)
orf00386	248	WP_032872890.1	MULTISPECIES: oxygen-insensitive NADPH nitroreductase [Bacillus]	P94424|NFRA2_BACSU	FMN reductase [NAD(P)H]	nfrA2	Bacillus subtilis (strain 168)	COG0778	C	Nitroreductase	K19286	nfrA2	FMN reductase [NAD(P)H] [EC:1.5.1.39]	ko00740	Riboflavin metabolism	Metabolism of cofactors and vitamins	Metabolism	GO:0009636(response to toxic substance);GO:0019439(aromatic compound catabolic process)	None	GO:0008752(FMN reductase activity);GO:0052873(FMN reductase (NADPH) activity);GO:0052874(FMN reductase (NADH) activity)
orf00387	95	WP_032872892.1	MULTISPECIES: antibiotic biosynthesis monooxygenase [Bacillus]	P94425|YCNE_BACSU	Putative monooxygenase YcnE	ycnE	Bacillus subtilis (strain 168)	COG1359	C	Quinol monooxygenase YgiN	--	--	--	--	--	--	--	GO:0009636(response to toxic substance);GO:0019439(aromatic compound catabolic process)	None	GO:0003824(catalytic activity);GO:0004497(monooxygenase activity)
orf00388	104	WP_032872895.1	MULTISPECIES: helix-turn-helix transcriptional regulator [Bacillus]	O31480|YCZG_BACSU	Uncharacterized HTH-type transcriptional regulator YczG	yczG	Bacillus subtilis (strain 168)	COG0640	K	DNA-binding transcriptional regulator, ArsR family	--	--	--	--	--	--	--	GO:0006355(regulation of transcription, DNA-templated)	None	GO:0000976(transcription cis-regulatory region binding);GO:0003700(DNA-binding transcription factor activity)
orf00389	469	WP_032872897.1	MULTISPECIES: PLP-dependent aminotransferase family protein [Bacillus]	P94426|GABR_BACSU	HTH-type transcriptional regulatory protein GabR	gabR	Bacillus subtilis (strain 168)	COG1167	KE	DNA-binding transcriptional regulator, MocR family, contains an aminotransferase domain	K00375	K00375	GntR family transcriptional regulator / MocR family aminotransferase	None	None	None	None	GO:0009058(biosynthetic process)	None	GO:0003677(DNA binding);GO:0003700(DNA-binding transcription factor activity);GO:0008483(transaminase activity);GO:0030170(pyridoxal phosphate binding)
orf00390	435	WP_032872899.1	MULTISPECIES: 4-aminobutyrate--2-oxoglutarate transaminase [Bacillus]	P94427|GABT_BACSU	Probable 4-aminobutyrate aminotransferase	gabT	Bacillus subtilis (strain 168)	COG0160	E	Acetylornithine aminotransferase/4-aminobutyrate aminotransferase	K07250	gabT	4-aminobutyrate aminotransferase / (S)-3-amino-2-methylpropionate transaminase / 5-aminovalerate transaminase [EC:2.6.1.19 2.6.1.22 2.6.1.48]	ko00250|ko00280|ko00310|ko00410|ko00640|ko00650	Alanine, aspartate and glutamate metabolism|Valine, leucine and isoleucine degradation|Lysine degradation|beta-Alanine metabolism|Propanoate metabolism|Butanoate metabolism	Amino acid metabolism|Amino acid metabolism|Amino acid metabolism|Metabolism of other amino acids|Carbohydrate metabolism|Carbohydrate metabolism	Metabolism|Metabolism|Metabolism|Metabolism|Metabolism|Metabolism	GO:0009450(gamma-aminobutyric acid catabolic process)	GO:0005829(cytosol)	GO:0003867(4-aminobutyrate transaminase activity);GO:0030170(pyridoxal phosphate binding);GO:0034386(4-aminobutyrate:2-oxoglutarate transaminase activity);GO:0047298((S)-3-amino-2-methylpropionate transaminase activity)
orf00391	465	ANF35290.1	succinate-semialdehyde dehydrogenase [Bacillus velezensis]	P94428|GABD_BACSU	Succinate-semialdehyde dehydrogenase [NADP(+)]	gabD	Bacillus subtilis (strain 168)	COG1012	I	Acyl-CoA reductase or other NAD-dependent aldehyde dehydrogenase	K00135	gabD	succinate-semialdehyde dehydrogenase / glutarate-semialdehyde dehydrogenase [EC:1.2.1.16 1.2.1.79 1.2.1.20]	ko00250|ko00310|ko00350|ko00650|ko00760	Alanine, aspartate and glutamate metabolism|Lysine degradation|Tyrosine metabolism|Butanoate metabolism|Nicotinate and nicotinamide metabolism	Amino acid metabolism|Amino acid metabolism|Amino acid metabolism|Carbohydrate metabolism|Metabolism of cofactors and vitamins	Metabolism|Metabolism|Metabolism|Metabolism|Metabolism	GO:0006081(cellular aldehyde metabolic process);GO:0009450(gamma-aminobutyric acid catabolic process)	None	GO:0004777(succinate-semialdehyde dehydrogenase (NAD+) activity);GO:0036243(succinate-semialdehyde dehydrogenase (NADP+) activity)
orf00392	43	ANF35291.1	hypothetical protein BCBMB205_03860 [Bacillus velezensis]	--	--	--	--	--	--	--	--	--	--	--	--	--	--	--	--	--
orf00393	287	WP_003156317.1	MULTISPECIES: GRP family sugar transporter [Bacillus]	P40420|GLCU_BACSU	Glucose uptake protein GlcU	glcU	Bacillus subtilis (strain 168)	COG4975	G	Glucose uptake protein GlcU	K05340	glcU	glucose uptake protein	None	None	None	None	GO:0030435(sporulation resulting in formation of a cellular spore)	GO:0005886(plasma membrane);GO:0016021(integral component of membrane)	GO:0015144(carbohydrate transmembrane transporter activity)
orf00394	261	WP_007609424.1	MULTISPECIES: SDR family oxidoreductase [Bacillus]	P12310|DHG_BACSU	Glucose 1-dehydrogenase	gdh	Bacillus subtilis (strain 168)	COG1028	I	NAD(P)-dependent dehydrogenase, short-chain alcohol dehydrogenase family	K00034	gdh	glucose 1-dehydrogenase [EC:1.1.1.47]	ko00030	Pentose phosphate pathway	Carbohydrate metabolism	Metabolism	GO:0030435(sporulation resulting in formation of a cellular spore)	None	GO:0016616(oxidoreductase activity, acting on the CH-OH group of donors, NAD or NADP as acceptor);GO:0047934(glucose 1-dehydrogenase (NAD+) activity);GO:0047935(glucose 1-dehydrogenase (NADP+) activity)
orf00395	203	WP_043021406.1	DUF1775 domain-containing protein [Bacillus velezensis]	P94431|YCNI_BACSU	Uncharacterized protein YcnI	ycnI	Bacillus subtilis (strain 168)	COG4549	S	Uncharacterized conserved protein YcnI, contains cohesin/reeler-like domain	--	--	--	--	--	--	--	None	GO:0005886(plasma membrane);GO:0016021(integral component of membrane)	None
orf00396	542	WP_032873155.1	MULTISPECIES: copper resistance protein CopC [Bacillus]	C0SP95|YCNJ_BACSU	Copper transport protein YcnJ	ycnJ	Bacillus subtilis (strain 168)	COG1276|COG2372	P|P	Putative copper export protein|Copper-binding protein CopC (methionine-rich)	K14166	ycnJ	copper transport protein	None	None	None	None	GO:0006825(copper ion transport);GO:0046688(response to copper ion)	GO:0005886(plasma membrane);GO:0016021(integral component of membrane);GO:0042597(periplasmic space)	GO:0005507(copper ion binding)
orf00397	190	WP_007609432.1	MULTISPECIES: DeoR/GlpR transcriptional regulator [Bacteria]	P94433|YCNK_BACSU	HTH-type transcriptional repressor YcnK	ycnK	Bacillus subtilis (strain 168)	COG1349	KG	DNA-binding transcriptional regulator of sugar metabolism, DeoR/GlpR family	K21601	ycnK	DeoR family transcriptional regulator, copper-sensing transcriptional repressor	None	None	None	None	None	GO:0005737(cytoplasm)	GO:0003677(DNA binding);GO:0003700(DNA-binding transcription factor activity);GO:0046872(metal ion binding)
orf00398	113	WP_007609433.1	MULTISPECIES: hypothetical protein [Bacteria]	P94434|YCNL_BACSU	Uncharacterized protein YcnL	ycnL	Bacillus subtilis (strain 168)	--	--	--	--	--	--	--	--	--	--	None	GO:0005886(plasma membrane);GO:0016021(integral component of membrane)	None
orf00399	477	WP_012116816.1	PTS mannitol transporter subunit IICB [Bacillus velezensis]	P42956|PTMCB_BACSU	PTS system mannitol-specific EIICB component	mtlA	Bacillus subtilis (strain 168)	COG2213	G	Phosphotransferase system, mannitol-specific IIBC component	K02800	mtlA, cmtA	mannitol PTS system EIICBA or EIICB component [EC:2.7.1.197]	ko00051|ko02060	Fructose and mannose metabolism|Phosphotransferase system (PTS)	Carbohydrate metabolism|Membrane transport	Metabolism|Environmental Information Processing	GO:0009401(phosphoenolpyruvate-dependent sugar phosphotransferase system)	GO:0005886(plasma membrane);GO:0016021(integral component of membrane)	GO:0016301(kinase activity);GO:0022872(protein-N(PI)-phosphohistidine-mannitol phosphotransferase system transmembrane transporter activity)
orf00400	143	WP_012116817.1	MULTISPECIES: PTS sugar transporter subunit IIA [Bacillus]	C0H3V2|PTMA_BACSU	Mannitol-specific phosphotransferase enzyme IIA component	mtlF	Bacillus subtilis (strain 168)	COG4668	G	Mannitol/fructose-specific phosphotransferase system, IIA domain	K02798	cmtB	mannitol PTS system EIIA component [EC:2.7.1.197]	ko00051|ko02060	Fructose and mannose metabolism|Phosphotransferase system (PTS)	Carbohydrate metabolism|Membrane transport	Metabolism|Environmental Information Processing	GO:0009401(phosphoenolpyruvate-dependent sugar phosphotransferase system)	GO:0005737(cytoplasm);GO:0005886(plasma membrane)	GO:0016301(kinase activity);GO:0090563(protein-phosphocysteine-sugar phosphotransferase activity)
orf00401	373	WP_032872904.1	MULTISPECIES: mannitol-1-phosphate 5-dehydrogenase [Bacillus]	A7Z1E8|MTLD_BACVZ	Mannitol-1-phosphate 5-dehydrogenase	mtlD	Bacillus velezensis (strain DSM 23117 / BGSC 10A6 / FZB42)	COG0246	G	Mannitol-1-phosphate/altronate dehydrogenases	K00009	mtlD	mannitol-1-phosphate 5-dehydrogenase [EC:1.1.1.17]	ko00051	Fructose and mannose metabolism	Carbohydrate metabolism	Metabolism	GO:0019594(mannitol metabolic process)	None	GO:0008926(mannitol-1-phosphate 5-dehydrogenase activity)
orf00402	131	WP_032872906.1	MULTISPECIES: beta-hydroxyacyl-ACP dehydratase [Bacillus]	P42961|YCSD_BACSU	Uncharacterized protein YcsD	ycsD	Bacillus subtilis (strain 168)	COG0764	I	3-hydroxymyristoyl/3-hydroxydecanoyl-(acyl carrier protein) dehydratase	K02372	fabZ	3-hydroxyacyl-[acyl-carrier-protein] dehydratase [EC:4.2.1.59]	ko00061|ko00780	Fatty acid biosynthesis|Biotin metabolism	Lipid metabolism|Metabolism of cofactors and vitamins	Metabolism|Metabolism	GO:0006633(fatty acid biosynthetic process);GO:0009245(lipid A biosynthetic process)	GO:0005737(cytoplasm)	GO:0004317(3-hydroxypalmitoyl-[acyl-carrier-protein] dehydratase activity);GO:0008659((3R)-hydroxymyristoyl-[acyl-carrier-protein] dehydratase activity);GO:0008693(3-hydroxydecanoyl-[acyl-carrier-protein] dehydratase activity);GO:0047451(3-hydroxyoctanoyl-[acyl-carrier-protein] dehydratase activity)
orf00403	54	WP_003156294.1	MULTISPECIES: hypothetical protein [Bacillus]	C0H3V3|YCZO_BACSU	Uncharacterized protein YczO	yczO	Bacillus subtilis (strain 168)	--	--	--	--	--	--	--	--	--	--	--	--	--
orf00404	37	AGZ55108.1	hypothetical protein U471_03940 [Bacillus amyloliquefaciens CC178]	--	--	--	--	--	--	--	--	--	--	--	--	--	--	--	--	--
orf00405	249	WP_032872909.1	MULTISPECIES: HAD family phosphatase [Bacillus]	P42962|YCSE_BACSU	5-amino-6-(5-phospho-D-ribitylamino)uracil phosphatase YcsE	ycsE	Bacillus subtilis (strain 168)	COG0561	HR	Hydroxymethylpyrimidine pyrophosphatase and other HAD family phosphatases	K21064	ycsE, yitU, ywtE	5-amino-6-(5-phospho-D-ribitylamino)uracil phosphatase [EC:3.1.3.104]	ko00740	Riboflavin metabolism	Metabolism of cofactors and vitamins	Metabolism	GO:0009231(riboflavin biosynthetic process)	GO:0005829(cytosol)	GO:0000287(magnesium ion binding);GO:0016791(phosphatase activity);GO:0043726(5-amino-6-(5-phosphoribitylamino)uracil phosphatase activity)
orf00406	254	WP_032872912.1	MULTISPECIES: LamB/YcsF family protein [Bacillus]	A7Z1F1|PXPA_BACVZ	5-oxoprolinase subunit A	pxpA	Bacillus velezensis (strain DSM 23117 / BGSC 10A6 / FZB42)	COG1540	E	5-oxoprolinase subunit A	K07160	pxpA	5-oxoprolinase (ATP-hydrolysing) subunit A [EC:3.5.2.9]	ko00480	Glutathione metabolism	Metabolism of other amino acids	Metabolism	GO:0005975(carbohydrate metabolic process)	None	GO:0005524(ATP binding);GO:0017168(5-oxoprolinase (ATP-hydrolyzing) activity)
orf00407	404	WP_029326223.1	MULTISPECIES: divalent metal cation transporter [Bacillus]	P42964|YCSG_BACSU	Uncharacterized membrane protein YcsG	ycsG	Bacillus subtilis (strain 168)	COG1914	P	Mn2+ or Fe2+ transporter, NRAMP family	--	--	--	--	--	--	--	None	GO:0005886(plasma membrane);GO:0016021(integral component of membrane)	GO:0005384(manganese ion transmembrane transporter activity);GO:0015086(cadmium ion transmembrane transporter activity)
orf00408	264	WP_032872915.1	MULTISPECIES: putative hydro-lyase [Bacillus]	A7Z1F3|Y430_BACVZ	Putative hydro-lyase RBAM_004300	RBAM_004300	Bacillus velezensis (strain DSM 23117 / BGSC 10A6 / FZB42)	COG4336	S	Uncharacterized conserved protein YcsI, UPF0317/DUF1446 family	--	--	--	--	--	--	--	None	None	GO:0016829(lyase activity)
orf00409	243	WP_032872918.1	MULTISPECIES: 5-oxoprolinase subunit PxpB [Bacillus]	P60495|PXPB_BACSU	5-oxoprolinase subunit B	pxpB	Bacillus subtilis (strain 168)	COG2049	E	5-oxoprolinase subunit B/Allophanate hydrolase subunit 1	K06351	kipI	inhibitor of KinA	None	None	None	None	GO:0030435(sporulation resulting in formation of a cellular spore)	None	GO:0004860(protein kinase inhibitor activity);GO:0005524(ATP binding);GO:0017168(5-oxoprolinase (ATP-hydrolyzing) activity)
orf00410	337	AIU80570.1	KipI antagonist [Bacillus velezensis]	Q7WY77|PXPC_BACSU	5-oxoprolinase subunit C	pxpC	Bacillus subtilis (strain 168)	COG1984	E	5-oxoprolinase subunit C/Allophanate hydrolase subunit 2	K06350	kipA	antagonist of KipI	None	None	None	None	GO:0030435(sporulation resulting in formation of a cellular spore)	None	GO:0005524(ATP binding);GO:0017168(5-oxoprolinase (ATP-hydrolyzing) activity)
orf00411	249	WP_032872921.1	MULTISPECIES: IclR family transcriptional regulator [Bacillus]	P42968|KIPR_BACSU	HTH-type transcriptional regulator KipR	kipR	Bacillus subtilis (strain 168)	COG1414	K	DNA-binding transcriptional regulator, IclR family	--	--	--	--	--	--	--	GO:0045892(negative regulation of transcription, DNA-templated)	None	GO:0003677(DNA binding);GO:0003700(DNA-binding transcription factor activity)
orf00412	213	WP_032872923.1	MULTISPECIES: spore gernimation protein [Bacillus]	P42969|LIPC_BACSU	Spore germination lipase LipC	lipC	Bacillus subtilis (strain 168)	COG2755	DI	Lysophospholipase L1 or related esterase. Includes spore coat protein LipC/YcsK	--	--	--	--	--	--	--	GO:0016042(lipid catabolic process);GO:0030435(sporulation resulting in formation of a cellular spore)	None	GO:0004622(lysophospholipase activity)
orf00413	81	WP_003156283.1	MULTISPECIES: YczI family protein [Bacillus]	P42970|YCZI_BACSU	Uncharacterized protein YczI	yczI	Bacillus subtilis (strain 168)	--	--	--	--	--	--	--	--	--	--	None	GO:0005886(plasma membrane);GO:0016021(integral component of membrane)	None
orf00414	106	WP_003156282.1	MULTISPECIES: antibiotic biosynthesis monooxygenase [Bacillus]	O31484|YCZJ_BACSU	Uncharacterized protein YczJ	yczJ	Bacillus subtilis (strain 168)	COG2329	H	Heme-degrading monooxygenase HmoA and related ABM domain proteins	--	--	--	--	--	--	--	--	--	--
orf00415	667	WP_032872925.1	MULTISPECIES: penicillin-binding transpeptidase domain-containing protein [Bacillus]	P42971|PBPC_BACSU	Penicillin-binding protein 3	pbpC	Bacillus subtilis (strain 168)	COG0768	DM	Cell division protein FtsI, peptidoglycan transpeptidase (Penicillin-binding protein 2)	K21467	pbpC	penicillin-binding protein 3	None	None	None	None	GO:0008360(regulation of cell shape);GO:0009252(peptidoglycan biosynthetic process);GO:0046677(response to antibiotic);GO:0071555(cell wall organization)	GO:0005887(integral component of plasma membrane)	GO:0008658(penicillin binding);GO:0009002(serine-type D-Ala-D-Ala carboxypeptidase activity);GO:0071972(peptidoglycan L,D-transpeptidase activity)
orf00416	49	ANF35315.1	hypothetical protein BCBMB205_04100 [Bacillus velezensis]	--	--	--	--	--	--	--	--	--	--	--	--	--	--	--	--	--
orf00417	300	WP_014416927.1	MULTISPECIES: aldo/keto reductase family oxidoreductase [Bacillus]	P42972|YCSN_BACSU	Uncharacterized oxidoreductase YcsN	ycsN	Bacillus subtilis (strain 168)	COG4989	R	Predicted oxidoreductase YdhF	--	--	--	--	--	--	--	None	GO:0005829(cytosol)	GO:0047834(D-threo-aldose 1-dehydrogenase activity)
orf00418	694	WP_032872927.1	MULTISPECIES: BglG family transcription antiterminator [Bacillus]	P96574|MTLR_BACSU	Transcriptional regulator MtlR	mtlR	Bacillus subtilis (strain 168)	COG3711	K	Transcriptional antiterminator	K03483	mtlR	mannitol operon transcriptional antiterminator	None	None	None	None	GO:0006355(regulation of transcription, DNA-templated);GO:0009401(phosphoenolpyruvate-dependent sugar phosphotransferase system)	None	GO:0003677(DNA binding);GO:0008982(protein-N(PI)-phosphohistidine-sugar phosphotransferase activity);GO:0016301(kinase activity)
orf00419	504	WP_032872929.1	MULTISPECIES: acyl--CoA ligase [Bacillus]	P96575|YDAB_BACSU	Putative acyl--CoA ligase YdaB	ydaB	Bacillus subtilis (strain 168)	COG0318	I	O-succinylbenzoic acid-CoA ligase MenE or related acyl-CoA synthetase (AMP-forming)	--	--	--	--	--	--	--	None	None	GO:0005524(ATP binding);GO:0016874(ligase activity)
orf00420	286	WP_023356711.1	MULTISPECIES: SDR family oxidoreductase [Bacillus]	P80873|GS39_BACSU	General stress protein 39	ydaD	Bacillus subtilis (strain 168)	COG1028	I	NAD(P)-dependent dehydrogenase, short-chain alcohol dehydrogenase family	--	--	--	--	--	--	--	None	None	GO:0016491(oxidoreductase activity)
orf00421	167	WP_032872931.1	MULTISPECIES: D-lyxose/D-mannose family sugar isomerase [Bacillus]	P96578|DLYKI_BACSU	Probable D-lyxose ketol-isomerase	ydaE	Bacillus subtilis (strain 168)	COG3822	G	D-lyxose ketol-isomerase	K09988	lyxA	D-lyxose ketol-isomerase [EC:5.3.1.15]	ko00040	Pentose and glucuronate interconversions	Carbohydrate metabolism	Metabolism	GO:0005975(carbohydrate metabolic process)	None	GO:0046872(metal ion binding);GO:0047828(D-lyxose ketol-isomerase activity)
orf00422	207	WP_032872933.1	MULTISPECIES: GNAT family N-acetyltransferase [Bacillus]	P96579|YDAF_BACSU	Putative ribosomal N-acetyltransferase YdaF	ydaF	Bacillus subtilis (strain 168)	COG1670	JO	Protein N-acetyltransferase, RimJ/RimL family	K03817	rimL	ribosomal-protein-serine acetyltransferase [EC:2.3.1.-]	None	None	None	None	GO:0017198(N-terminal peptidyl-serine acetylation)	GO:0005737(cytoplasm)	GO:0008999(ribosomal-protein-alanine N-acetyltransferase activity);GO:1990189(peptide-serine-N-acetyltransferase activity)
orf00423	140	WP_003156270.1	MULTISPECIES: pyridoxamine 5&apos;-phosphate oxidase family protein [Bacillus]	P80238|GS26_BACSU	General stress protein 26	ydaG	Bacillus subtilis (strain 168)	COG3871	S	General stress protein 26 (function unknown)	--	--	--	--	--	--	--	--	--	--
orf00424	269	WP_032872935.1	MULTISPECIES: DUF2837 family protein [Bacillus]	P96581|AMJ_BACSU	Lipid II flippase Amj	amj	Bacillus subtilis (strain 168)	--	--	--	--	--	--	--	--	--	--	GO:0008360(regulation of cell shape);GO:0009252(peptidoglycan biosynthetic process);GO:0071555(cell wall organization)	GO:0005887(integral component of plasma membrane)	GO:0015648(lipid-linked peptidoglycan transporter activity)
orf00425	96	WP_003156265.1	MULTISPECIES: DUF3817 domain-containing protein [Bacillus]	O31485|YDZA_BACSU	Uncharacterized membrane protein YdzA	ydzA	Bacillus subtilis (strain 168)	COG2814	G	Predicted arabinose efflux permease AraJ, MFS family	--	--	--	--	--	--	--	None	GO:0005886(plasma membrane);GO:0016021(integral component of membrane)	None
orf00426	144	WP_003156263.1	MULTISPECIES: Lrp/AsnC family transcriptional regulator [Bacillus]	P96582|LRPC_BACSU	HTH-type transcriptional regulator LrpC	lrpC	Bacillus subtilis (strain 168)	COG1522	K	DNA-binding transcriptional regulator, Lrp family	K03719	lrp	Lrp/AsnC family transcriptional regulator, leucine-responsive regulatory protein	None	None	None	None	None	None	GO:0043565(sequence-specific DNA binding)
orf00427	736	EIF11975.1	TopB [Bacillus sp. 5B6]	P96583|TOP3_BACSU	DNA topoisomerase 3	topB	Bacillus subtilis (strain 168)	COG0550|COG0551	L|L	DNA topoisomerase IA|DNA topoisomerase I, ssDNA-binding Zn-finger and Zn-ribbon domains	K03169	topB	DNA topoisomerase III [EC:5.6.2.1]	None	None	None	None	GO:0006265(DNA topological change)	None	GO:0000287(magnesium ion binding);GO:0003677(DNA binding);GO:0003917(DNA topoisomerase type I (single strand cut, ATP-independent) activity)
orf00428	361	WP_032872937.1	MULTISPECIES: hypothetical protein [Bacillus]	O31486|YDAJ_BACSU	Putative lipoprotein YdaJ	ydaJ	Bacillus subtilis (strain 168)	COG3405	G	Endo-1,4-beta-D-glucanase Y	--	--	--	--	--	--	--	GO:0005975(carbohydrate metabolic process)	GO:0005886(plasma membrane)	None
orf00429	263	WP_032872939.1	MULTISPECIES: diguanylate cyclase [Bacillus]	P96585|YDAK_BACSU	Uncharacterized membrane protein YdaK	ydaK	Bacillus subtilis (strain 168)	COG2199	T	GGDEF domain, diguanylate cyclase (c-di-GMP synthetase) or its enzymatically inactive variants	--	--	--	--	--	--	--	None	GO:0005886(plasma membrane);GO:0016021(integral component of membrane)	None
orf00430	561	ANF35329.1	hypothetical protein BCBMB205_04240 [Bacillus velezensis]	O31487|YDAL_BACSU	Uncharacterized protein YdaL	ydaL	Bacillus subtilis (strain 168)	COG5298	R	Predicted metal-dependent carbohydrate esterase YdaL, contains NodB-like catalytic (CE4) domain	--	--	--	--	--	--	--	None	GO:0005886(plasma membrane);GO:0016021(integral component of membrane)	None
orf00431	420	WP_032872943.1	MULTISPECIES: glycosyltransferase family 2 protein [Bacillus]	P96587|YDAM_BACSU	Uncharacterized glycosyltransferase YdaM	ydaM	Bacillus subtilis (strain 168)	COG1215	N	Glycosyltransferase, catalytic subunit of cellulose synthase and poly-beta-1,6-N-acetylglucosamine synthase	--	--	--	--	--	--	--	None	GO:0016021(integral component of membrane)	GO:0016757(glycosyltransferase activity)
orf00432	701	SDK25879.1	cellulose synthase subunit [Bacillus velezensis]	O31488|YDAN_BACSU	Uncharacterized protein YdaN	ydaN	Bacillus subtilis (strain 168)	--	--	--	--	--	--	--	--	--	--	GO:0006011(UDP-glucose metabolic process)	GO:0005886(plasma membrane);GO:0016021(integral component of membrane)	None
orf00433	606	WP_032872947.1	MULTISPECIES: APC family permease [Bacillus]	P96589|KIMA_BACSU	Potassium transporter KimA	kimA	Bacillus subtilis (strain 168)	COG0531	E	Serine transporter YbeC, amino acid:H+ symporter family	--	--	--	--	--	--	--	GO:0006813(potassium ion transport)	GO:0005886(plasma membrane);GO:0016021(integral component of membrane)	GO:0022857(transmembrane transporter activity)
orf00434	45	RUR96683.1	hypothetical protein EFW57_03581 [Bacillus velezensis]	--	--	--	--	--	--	--	--	--	--	--	--	--	--	--	--	--
orf00435	120	ANF35334.1	DNA mismatch repair protein MutT [Bacillus velezensis]	P96590|MUTT_BACSU	Putative 8-oxo-dGTP diphosphatase	mutT	Bacillus subtilis (strain 168)	COG1051	F	ADP-ribose pyrophosphatase YjhB, NUDIX family	K03574	mutT, NUDT15, MTH2	8-oxo-dGTP diphosphatase [EC:3.6.1.55]	None	None	None	None	GO:0006260(DNA replication);GO:0006281(DNA repair)	None	GO:0035539(8-oxo-7,8-dihydrodeoxyguanosine triphosphate pyrophosphatase activity);GO:0046872(metal ion binding)
orf00436	573	WP_014304370.1	MULTISPECIES: pyruvate oxidase [Bacillus]	P96591|YDAP_BACSU	Putative thiamine pyrophosphate-containing protein YdaP	ydaP	Bacillus subtilis (strain 168)	COG0028	EH	Acetolactate synthase large subunit or other thiamine pyrophosphate-requiring enzyme	K00158	E1.2.3.3, poxL	pyruvate oxidase [EC:1.2.3.3]	ko00620	Pyruvate metabolism	Carbohydrate metabolism	Metabolism	None	None	GO:0000287(magnesium ion binding);GO:0003824(catalytic activity);GO:0030976(thiamine pyrophosphate binding)
orf00437	45	ANF35336.1	hypothetical protein BCBMB205_04310 [Bacillus velezensis]	--	--	--	--	--	--	--	--	--	--	--	--	--	--	--	--	--
orf00438	47	ANF35337.1	peptidase [Bacillus velezensis]	--	--	--	--	--	--	--	--	--	--	--	--	--	--	--	--	--
orf00439	66	ANS37268.1	N-acetylmuramoyl-L-alanine amidase [Bacillus velezensis]	Q99125|CWLX_BACLI	Probable N-acetylmuramoyl-L-alanine amidase	unknown	Bacillus licheniformis	COG5632	M	N-acetylmuramoyl-L-alanine amidase CwlA	--	--	--	--	--	--	--	GO:0009253(peptidoglycan catabolic process);GO:0071555(cell wall organization)	GO:0005576(extracellular region)	GO:0008745(N-acetylmuramoyl-L-alanine amidase activity)
orf00440	37	ANF35339.1	hypothetical protein BCBMB205_04340 [Bacillus velezensis]	--	--	--	--	--	--	--	--	--	--	--	--	--	--	--	--	--
orf00441	376	WP_032872953.1	MULTISPECIES: tetratricopeptide repeat protein [Bacillus]	Q59HN8|RAPH_BACSU	Response regulator aspartate phosphatase H	rapH	Bacillus subtilis (strain 168)	COG0457	R	Tetratricopeptide (TPR) repeat	K06366	rapH	response regulator aspartate phosphatase H [EC:3.1.-.-]	ko02024	Quorum sensing	Cellular community - prokaryotes	Cellular Processes	None	None	GO:0004721(phosphoprotein phosphatase activity)
orf00442	44	ANF35341.1	hypothetical protein BCBMB205_04360 [Bacillus velezensis]	--	--	--	--	--	--	--	--	--	--	--	--	--	--	--	--	--
orf00443	68	ASF53998.1	hypothetical protein CEG11_02230 [Bacillus velezensis]	--	--	--	--	--	--	--	--	--	--	--	--	--	--	--	--	--
orf00444	45	ANF35343.1	hypothetical protein BCBMB205_04380 [Bacillus velezensis]	--	--	--	--	--	--	--	--	--	--	--	--	--	--	--	--	--
orf00445	59	ANF35344.1	hypothetical protein BCBMB205_04390 [Bacillus velezensis]	--	--	--	--	--	--	--	--	--	--	--	--	--	--	--	--	--
orf00446	185	WP_032872960.1	MULTISPECIES: hypothetical protein [Bacillus]	--	--	--	--	--	--	--	--	--	--	--	--	--	--	--	--	--
orf00447	192	WP_171006740.1	MULTISPECIES: hypothetical protein [Bacillus subtilis group]	--	--	--	--	--	--	--	--	--	--	--	--	--	--	--	--	--
orf00448	55	ANF35347.1	hypothetical protein BCBMB205_04420 [Bacillus velezensis]	--	--	--	--	--	--	--	--	--	--	--	--	--	--	--	--	--
orf00449	88	WP_007609521.1	MULTISPECIES: hypothetical protein [Bacillus]	C0H3V4|YDZK_BACSU	Uncharacterized membrane protein YdzK	ydzK	Bacillus subtilis (strain 168)	--	--	--	--	--	--	--	--	--	--	None	GO:0005886(plasma membrane);GO:0016021(integral component of membrane)	None
orf00450	424	ANF35349.1	manganese transporter [Bacillus velezensis]	P96593|MNTH_BACSU	Divalent metal cation transporter MntH	mntH	Bacillus subtilis (strain 168)	COG1914	P	Mn2+ or Fe2+ transporter, NRAMP family	K03322	mntH	manganese transport protein	None	None	None	None	GO:0071281(cellular response to iron ion)	GO:0005886(plasma membrane);GO:0016021(integral component of membrane)	GO:0005384(manganese ion transmembrane transporter activity);GO:0015086(cadmium ion transmembrane transporter activity);GO:0015293(symporter activity);GO:0046872(metal ion binding)
orf00451	50	AFJ60511.1	hypothetical protein MUS_0434 [Bacillus amyloliquefaciens Y2]	--	--	--	--	--	--	--	--	--	--	--	--	--	--	--	--	--
orf00452	86	ANS37278.1	hypothetical protein A5891_02325 [Bacillus velezensis]	--	--	--	--	--	--	--	--	--	--	--	--	--	--	--	--	--
orf00453	64	ARZ56771.1	hypothetical protein BAGQ_0502 [Bacillus velezensis]	--	--	--	--	--	--	--	--	--	--	--	--	--	--	--	--	--
orf00454	74	WP_007410204.1	MULTISPECIES: DUF2188 domain-containing protein [Bacillus]	P96595|YDAT_BACSU	Uncharacterized protein YdaT	ydaT	Bacillus subtilis (strain 168)	COG4876	S	Uncharacterized conserved protein YdaT	--	--	--	--	--	--	--	--	--	--
orf00455	134	ANF35353.1	membrane protein [Bacillus velezensis]	O32226|YVAD_BACSU	Uncharacterized protein YvaD	yvaD	Bacillus subtilis (strain 168)	--	--	--	--	--	--	--	--	--	--	None	GO:0005886(plasma membrane);GO:0016021(integral component of membrane)	None
orf00456	121	WP_007609539.1	MULTISPECIES: multidrug efflux SMR transporter [Bacillus]	O32227|YVAE_BACSU	Uncharacterized membrane protein YvaE	yvaE	Bacillus subtilis (strain 168)	COG2076	V	Multidrug transporter EmrE and related cation transporters	K03297	emrE, qac, mmr, smr	small multidrug resistance pump	None	None	None	None	None	GO:0005886(plasma membrane);GO:0016021(integral component of membrane)	GO:0022857(transmembrane transporter activity)
orf00457	74	AGZ55158.1	hypothetical protein U471_04450 [Bacillus amyloliquefaciens CC178]	--	--	--	--	--	--	--	--	--	--	--	--	--	--	--	--	--
orf00458	243	WP_032872967.1	MULTISPECIES: EcsC family protein [Bacillus]	P96596|YDBA_BACSU	Uncharacterized protein YdbA	ydbA	Bacillus subtilis (strain 168)	COG2217	P	Cation-transporting P-type ATPase	--	--	--	--	--	--	--	--	--	--
orf00459	123	PAD03979.1	general stress protein, partial [Bacillus velezensis]	P26907|GSIB_BACSU	Glucose starvation-inducible protein B	gsiB	Bacillus subtilis (strain 168)	COG3729	R	General stress protein YciG, contains tandem KGG domains	K06884	K06884	uncharacterized protein	None	None	None	None	--	--	--
orf00460	113	WP_014304387.1	MULTISPECIES: cupin domain-containing protein [Bacillus]	P96597|YDBB_BACSU	Uncharacterized protein YdbB	ydbB	Bacillus subtilis (strain 168)	COG0662	G	Mannose-6-phosphate isomerase, cupin superfamily	--	--	--	--	--	--	--	None	None	GO:0030145(manganese ion binding)
orf00461	119	WP_032872968.1	MULTISPECIES: DUF4937 domain-containing protein [Bacillus]	P96598|YDBC_BACSU	Uncharacterized protein YdbC	ydbC	Bacillus subtilis (strain 168)	COG0662	G	Mannose-6-phosphate isomerase, cupin superfamily	--	--	--	--	--	--	--	--	--	--
orf00462	273	WP_014416954.1	MULTISPECIES: manganese catalase family protein [Bacillus]	P80878|MCAT_BACSU	Probable manganese catalase	ydbD	Bacillus subtilis (strain 168)	COG3546	P	Mn-containing catalase (includes spore coat protein CotJC)	K07217	K07217	Mn-containing catalase	None	None	None	None	None	None	GO:0004096(catalase activity);GO:0046872(metal ion binding)
orf00463	350	WP_032872970.1	MULTISPECIES: TRAP transporter substrate-binding protein [Bacillus]	P96600|DCTB_BACSU	C4-dicarboxylate-binding protein DctB	dctB	Bacillus subtilis (strain 168)	COG1638	G	TRAP-type C4-dicarboxylate transport system, periplasmic component	--	--	--	--	--	--	--	GO:0008643(carbohydrate transport);GO:0055085(transmembrane transport)	GO:0005576(extracellular region);GO:0030288(outer membrane-bounded periplasmic space)	None
orf00464	540	WP_032872971.1	MULTISPECIES: sensor histidine kinase [Bacillus]	P96601|DCTS_BACSU	Probable C4-dicarboxylate sensor kinase	dctS	Bacillus subtilis (strain 168)	COG3290	T	Sensor histidine kinase DipB regulating citrate/malate metabolism	K11691	K11691, dctS	two-component system, CitB family, sensor histidine kinase DctS [EC:2.7.13.3]	ko02020	Two-component system	Signal transduction	Environmental Information Processing	None	GO:0005886(plasma membrane);GO:0016021(integral component of membrane)	GO:0000155(phosphorelay sensor kinase activity);GO:0005524(ATP binding)
orf00465	223	WP_003156219.1	MULTISPECIES: response regulator [Bacillus]	P96602|DCTR_BACSU	Probable C4-dicarboxylate response regulator DctR	dctR	Bacillus subtilis (strain 168)	COG4565	KT	DNA-binding response regulator DpiB of citrate/malate metabolism	K11692	K11692, dctR	two-component system, CitB family, response regulator DctR	ko02020	Two-component system	Signal transduction	Environmental Information Processing	None	GO:0005737(cytoplasm)	GO:0000156(phosphorelay response regulator activity);GO:0003677(DNA binding);GO:0003700(DNA-binding transcription factor activity)
orf00466	418	WP_032872974.1	MULTISPECIES: C4-dicarboxylate transporter DctP [Bacillus]	P96603|DCTA_BACSU	C4-dicarboxylate transport protein	dctA	Bacillus subtilis (strain 168)	COG1301	C	Na+/H+-dicarboxylate symporter	K11103	dctA	aerobic C4-dicarboxylate transport protein	ko02020	Two-component system	Signal transduction	Environmental Information Processing	GO:0070778(L-aspartate transmembrane transport)	GO:0005886(plasma membrane);GO:0016020(membrane);GO:0016021(integral component of membrane)	GO:0015138(fumarate transmembrane transporter activity);GO:0015141(succinate transmembrane transporter activity);GO:0015366(malate:proton symporter activity);GO:0022857(transmembrane transporter activity)
orf00467	349	WP_007410215.1	MULTISPECIES: AI-2E family transporter [Bacillus]	P96604|YDBI_BACSU	Putative transport protein YdbI	ydbI	Bacillus subtilis (strain 168)	COG0628	R	Predicted PurR-regulated permease PerM	--	--	--	--	--	--	--	GO:0055085(transmembrane transport)	GO:0005886(plasma membrane);GO:0016021(integral component of membrane)	None
orf00468	323	ANF35365.1	ABC transporter ATP-binding protein [Bacillus velezensis]	P96605|YDBJ_BACSU	Uncharacterized ABC transporter ATP-binding protein YdbJ	ydbJ	Bacillus subtilis (strain 168)	COG1131	V	ABC-type multidrug transport system, ATPase component	K01990	ABC-2.A	ABC-2 type transport system ATP-binding protein	None	None	None	None	None	None	GO:0005524(ATP binding);GO:0042626(ATPase-coupled transmembrane transporter activity)
orf00469	255	WP_032872978.1	MULTISPECIES: ABC transporter permease [Bacillus]	P96606|YDBK_BACSU	Uncharacterized membrane protein YdbK	ydbK	Bacillus subtilis (strain 168)	COG1277	O	ABC-type transport system involved in multi-copper enzyme maturation, permease component	K01992	ABC-2.P	ABC-2 type transport system permease protein	None	None	None	None	None	GO:0005886(plasma membrane);GO:0016021(integral component of membrane)	None
orf00470	111	WP_032872980.1	MULTISPECIES: hypothetical protein [Bacillus]	P96607|YDBL_BACSU	Uncharacterized protein YdbL	ydbL	Bacillus subtilis (strain 168)	--	--	--	--	--	--	--	--	--	--	None	GO:0005886(plasma membrane);GO:0016021(integral component of membrane)	None
orf00471	381	WP_032872982.1	MULTISPECIES: acyl-CoA/acyl-ACP dehydrogenase [Bacillus]	P96608|YDBM_BACSU	Putative acyl-CoA dehydrogenase YdbM	ydbM	Bacillus subtilis (strain 168)	COG1960	I	Acyl-CoA dehydrogenase related to the alkylation response protein AidB	--	--	--	--	--	--	--	None	None	GO:0016627(oxidoreductase activity, acting on the CH-CH group of donors);GO:0050660(flavin adenine dinucleotide binding)
orf00472	48	WP_003156206.1	MULTISPECIES: Fur-regulated basic protein FbpB [Bacillus]	P96609|YDBN_BACSU	Uncharacterized protein YdbN	ydbN	Bacillus subtilis (strain 168)	--	--	--	--	--	--	--	--	--	--	--	--	--
orf00473	59	WP_032872984.1	MULTISPECIES: Fur-regulated basic protein FbpA [Bacillus]	--	--	--	--	--	--	--	--	--	--	--	--	--	--	--	--	--
orf00474	46	ANF35371.1	hypothetical protein BCBMB205_04660 [Bacillus velezensis]	--	--	--	--	--	--	--	--	--	--	--	--	--	--	--	--	--
orf00475	297	WP_032872987.1	MULTISPECIES: cation transporter [Bacillus]	P96610|YDBO_BACSU	Uncharacterized transporter YdbO	ydbO	Bacillus subtilis (strain 168)	COG0053	P	Divalent metal cation (Fe/Co/Zn/Cd) efflux pump	--	--	--	--	--	--	--	None	GO:0005886(plasma membrane);GO:0016020(membrane);GO:0016021(integral component of membrane)	GO:0008324(cation transmembrane transporter activity)
orf00476	105	WP_003156200.1	MULTISPECIES: thioredoxin family protein [Bacillus]	P96611|YDBP_BACSU	Thioredoxin-like protein YdbP	ydbP	Bacillus subtilis (strain 168)	COG3118	O	Chaperedoxin CnoX, contains thioredoxin-like and TPR-like domains, YbbN/TrxSC family	--	--	--	--	--	--	--	GO:0006662(glycerol ether metabolic process);GO:0045454(cell redox homeostasis)	GO:0005737(cytoplasm);GO:0005829(cytosol)	GO:0015035(protein-disulfide reductase activity);GO:0016671(oxidoreductase activity, acting on a sulfur group of donors, disulfide as acceptor);GO:0047134(protein-disulfide reductase (NAD(P)) activity)
orf00477	361	WP_032872989.1	MULTISPECIES: D-alanine--D-alanine ligase [Bacillus]	A7Z1L3|DDL_BACVZ	D-alanine--D-alanine ligase	ddl	Bacillus velezensis (strain DSM 23117 / BGSC 10A6 / FZB42)	COG1181	MR	D-alanine-D-alanine ligase or related ATP-grasp enzyme	K01921	ddl	D-alanine-D-alanine ligase [EC:6.3.2.4]	ko00470|ko00550|ko01502	D-Amino acid metabolism|Peptidoglycan biosynthesis|Vancomycin resistance	Metabolism of other amino acids|Glycan biosynthesis and metabolism|Drug resistance: antimicrobial	Metabolism|Metabolism|Human Diseases	GO:0008360(regulation of cell shape);GO:0009252(peptidoglycan biosynthetic process);GO:0071555(cell wall organization)	GO:0005737(cytoplasm)	GO:0005524(ATP binding);GO:0008716(D-alanine-D-alanine ligase activity);GO:0046872(metal ion binding)
orf00478	445	WP_032872991.1	MULTISPECIES: UDP-N-acetylmuramoyl-tripeptide--D-alanyl-D-alanine ligase [Bacillus]	P96613|MURF_BACSU	UDP-N-acetylmuramoyl-tripeptide--D-alanyl-D-alanine ligase	murF	Bacillus subtilis (strain 168)	COG0770	M	UDP-N-acetylmuramyl pentapeptide synthase	K01929	murF	UDP-N-acetylmuramoyl-tripeptide--D-alanyl-D-alanine ligase [EC:6.3.2.10]	ko00300|ko00550|ko01502	Lysine biosynthesis|Peptidoglycan biosynthesis|Vancomycin resistance	Amino acid metabolism|Glycan biosynthesis and metabolism|Drug resistance: antimicrobial	Metabolism|Metabolism|Human Diseases	GO:0007049(cell cycle);GO:0008360(regulation of cell shape);GO:0009252(peptidoglycan biosynthetic process);GO:0051301(cell division);GO:0071555(cell wall organization)	GO:0005737(cytoplasm)	GO:0005524(ATP binding);GO:0008766(UDP-N-acetylmuramoylalanyl-D-glutamyl-2,6-diaminopimelate-D-alanyl-D-alanine ligase activity);GO:0047480(UDP-N-acetylmuramoyl-tripeptide-D-alanyl-D-alanine ligase activity)
orf00479	37	ANF35376.1	hypothetical protein BCBMB205_04710 [Bacillus velezensis]	--	--	--	--	--	--	--	--	--	--	--	--	--	--	--	--	--
orf00480	474	WP_032872993.1	MULTISPECIES: ATP-dependent RNA helicase CshA [Bacillus]	P96614|CSHA_BACSU	DEAD-box ATP-dependent RNA helicase CshA	cshA	Bacillus subtilis (strain 168)	COG0513	L	Superfamily II DNA and RNA helicase	K05592	deaD, cshA	ATP-dependent RNA helicase DeaD [EC:3.6.4.13]	ko03018	RNA degradation	Folding, sorting and degradation	Genetic Information Processing	GO:0000027(ribosomal large subunit assembly);GO:0006401(RNA catabolic process);GO:0009409(response to cold);GO:0010501(RNA secondary structure unwinding)	GO:0005829(cytosol);GO:0005886(plasma membrane);GO:0043590(bacterial nucleoid)	GO:0003723(RNA binding);GO:0003724(RNA helicase activity);GO:0005524(ATP binding);GO:0033592(RNA strand annealing activity)
orf00481	160	ANF35378.1	membrane protein [Bacillus velezensis]	P96615|YDBS_BACSU	UPF0699 transmembrane protein YdbS	ydbS	Bacillus subtilis (strain 168)	COG3402	S	Uncharacterized membrane protein YdbS, contains bPH2 (bacterial pleckstrin homology) domain	K09167	K09167	uncharacterized protein	None	None	None	None	None	GO:0005886(plasma membrane);GO:0016021(integral component of membrane)	None
orf00482	487	ANF35379.1	membrane protein [Bacillus velezensis]	P96616|YDBT_BACSU	UPF0699 transmembrane protein YdbT	ydbT	Bacillus subtilis (strain 168)	COG3428	S	Uncharacterized membrane protein YdbT, contains bPH2 (bacterial pleckstrin homology) domain	K08981	K08981	putative membrane protein	None	None	None	None	None	GO:0005886(plasma membrane);GO:0016021(integral component of membrane)	None
orf00483	199	WP_032872997.1	MULTISPECIES: rhomboid family intramembrane serine protease [Bacillus]	P96617|YDCA_BACSU	Putative rhomboid protease YdcA	ydcA	Bacillus subtilis (strain 168)	COG0705	O	Membrane-associated serine protease, rhomboid family	--	--	--	--	--	--	--	None	GO:0005886(plasma membrane);GO:0016021(integral component of membrane)	GO:0004252(serine-type endopeptidase activity)
orf00484	121	WP_007609580.1	MULTISPECIES: holo-ACP synthase [Bacillus]	A7Z1L9|ACPS_BACVZ	Holo-[acyl-carrier-protein] synthase	acpS	Bacillus velezensis (strain DSM 23117 / BGSC 10A6 / FZB42)	COG0736	I	Phosphopantetheinyl transferase (holo-ACP synthase)	K00997	acpS	holo-[acyl-carrier protein] synthase [EC:2.7.8.7]	ko00770	Pantothenate and CoA biosynthesis	Metabolism of cofactors and vitamins	Metabolism	GO:0006633(fatty acid biosynthetic process)	GO:0005737(cytoplasm)	GO:0000287(magnesium ion binding);GO:0008897(holo-[acyl-carrier-protein] synthase activity)
orf00485	335	WP_032872999.1	MULTISPECIES: outer membrane lipoprotein carrier protein LolA [Bacillus]	P96619|YDCC_BACSU	Sporulation protein YdcC	ydcC	Bacillus subtilis (strain 168)	COG2834	M	Outer membrane lipoprotein-sorting protein	--	--	--	--	--	--	--	GO:0030435(sporulation resulting in formation of a cellular spore)	GO:0005886(plasma membrane);GO:0016021(integral component of membrane)	None
orf00486	389	WP_032873001.1	MULTISPECIES: alanine racemase [Bacillus]	P10725|ALR1_BACSU	Alanine racemase 1	alr1	Bacillus subtilis (strain 168)	COG0787	M	Alanine racemase	K01775	alr	alanine racemase [EC:5.1.1.1]	ko00470|ko01502	D-Amino acid metabolism|Vancomycin resistance	Metabolism of other amino acids|Drug resistance: antimicrobial	Metabolism|Human Diseases	GO:0009252(peptidoglycan biosynthetic process);GO:0030632(D-alanine biosynthetic process)	GO:0005829(cytosol)	GO:0008784(alanine racemase activity);GO:0030170(pyridoxal phosphate binding)
orf00487	93	WP_003156188.1	MULTISPECIES: type II toxin-antitoxin system antitoxin EndoAI [Bacillus]	P96621|ENDAI_BACSU	Antitoxin EndoAI	ndoAI	Bacillus subtilis (strain 168)	COG0864	K	Metal-responsive transcriptional regulator, contains CopG/Arc/MetJ DNA-binding domain	K07723	ndoAI	CopG family transcriptional regulator / antitoxin EndoAI	None	None	None	None	GO:0006355(regulation of transcription, DNA-templated)	None	GO:0042802(identical protein binding)
orf00488	116	WP_003156187.1	MULTISPECIES: type II toxin-antitoxin system endoribonuclease NdoA [Bacillus]	P96622|ENDOA_BACSU	Endoribonuclease EndoA	ndoA	Bacillus subtilis (strain 168)	COG2337	V	mRNA-degrading endonuclease MazF, toxin component of the MazEF toxin-antitoxin module	K07171	mazF, ndoA, chpA	mRNA interferase MazF [EC:3.1.-.-]	None	None	None	None	GO:0006402(mRNA catabolic process);GO:0016075(rRNA catabolic process)	None	GO:0003677(DNA binding);GO:0003723(RNA binding);GO:0004521(endoribonuclease activity)
orf00489	273	WP_003156182.1	MULTISPECIES: STAS domain-containing protein [Bacillus]	P42409|RSBRA_BACSU	RsbT co-antagonist protein RsbRA	rsbRA	Bacillus subtilis (strain 168)	COG1366	T	Anti-anti-sigma regulatory factor (antagonist of anti-sigma factor)	K17763	rsbR	rsbT co-antagonist protein RsbR	None	None	None	None	None	None	GO:0019825(oxygen binding);GO:0020037(heme binding)
orf00490	121	WP_003156180.1	MULTISPECIES: RsbT antagonist protein RsbS [Bacillus]	P42410|RSBS_BACSU	RsbT antagonist protein RsbS	rsbS	Bacillus subtilis (strain 168)	COG1366	T	Anti-anti-sigma regulatory factor (antagonist of anti-sigma factor)	K17762	rsbS	rsbT antagonist protein RsbS	None	None	None	None	None	None	GO:0019825(oxygen binding);GO:0020037(heme binding)
orf00491	133	WP_003156178.1	MULTISPECIES: anti-sigma regulatory factor [Bacillus]	P42411|RSBT_BACSU	Serine/threonine-protein kinase RsbT	rsbT	Bacillus subtilis (strain 168)	COG2172	T	Anti-sigma regulatory factor (Ser/Thr protein kinase)	K17752	rsbT	serine/threonine-protein kinase RsbT [EC:2.7.11.1]	None	None	None	None	None	None	GO:0004674(protein serine/threonine kinase activity);GO:0005524(ATP binding);GO:0106310(protein serine kinase activity)
orf00492	335	WP_007609589.1	MULTISPECIES: PP2C family protein-serine/threonine phosphatase [Bacillus]	P40399|RSBU_BACSU	Phosphoserine phosphatase RsbU	rsbU	Bacillus subtilis (strain 168)	COG2208	TK	Phosphoserine phosphatase RsbU, regulator of sigma subunit	K07315	rsbU_P	phosphoserine phosphatase RsbU/P [EC:3.1.3.3]	None	None	None	None	GO:0006468(protein phosphorylation)	None	GO:0004721(phosphoprotein phosphatase activity);GO:0016791(phosphatase activity);GO:0036424(L-phosphoserine phosphatase activity)
orf00493	109	WP_003156176.1	MULTISPECIES: anti-sigma factor antagonist [Bacillus]	P17903|RSBV_BACSU	Anti-sigma-B factor antagonist	rsbV	Bacillus subtilis (strain 168)	COG1366	T	Anti-anti-sigma regulatory factor (antagonist of anti-sigma factor)	K04749	rsbV	anti-sigma B factor antagonist	None	None	None	None	None	None	GO:0043856(anti-sigma factor antagonist activity)
orf00494	160	WP_007609591.1	MULTISPECIES: anti-sigma B factor RsbW [Bacillus]	A7Z1M9|RSBW_BACVZ	Serine-protein kinase RsbW	rsbW	Bacillus velezensis (strain DSM 23117 / BGSC 10A6 / FZB42)	COG2172	T	Anti-sigma regulatory factor (Ser/Thr protein kinase)	K04757	rsbW	serine/threonine-protein kinase RsbW [EC:2.7.11.1]	None	None	None	None	None	None	GO:0004674(protein serine/threonine kinase activity);GO:0005524(ATP binding);GO:0016989(sigma factor antagonist activity);GO:0106310(protein serine kinase activity)
orf00495	262	WP_032873003.1	MULTISPECIES: RNA polymerase sigma factor SigB [Bacillus]	P06574|RPSB_BACSU	RNA polymerase sigma-B factor	sigB	Bacillus subtilis (strain 168)	COG1191	K	DNA-directed RNA polymerase specialized sigma subunit	K03090	sigB	RNA polymerase sigma-B factor	None	None	None	None	GO:0006352(DNA-templated transcription, initiation);GO:0006355(regulation of transcription, DNA-templated);GO:0043620(regulation of DNA-templated transcription in response to stress)	None	GO:0003677(DNA binding);GO:0016987(sigma factor activity)
orf00496	200	WP_007410234.1	MULTISPECIES: SpoIIE family protein phosphatase [Bacillus]	P17906|RSBX_BACSU	Phosphoserine phosphatase RsbX	rsbX	Bacillus subtilis (strain 168)	COG2208	TK	Phosphoserine phosphatase RsbU, regulator of sigma subunit	K05518	rsbX	phosphoserine phosphatase RsbX [EC:3.1.3.3]	None	None	None	None	GO:0009408(response to heat)	None	GO:0004721(phosphoprotein phosphatase activity);GO:0036424(L-phosphoserine phosphatase activity)
orf00497	719	WP_032873005.1	MULTISPECIES: RNA-binding transcriptional accessory protein [Bacillus]	O31489|YDCI_BACSU	Uncharacterized protein YdcI	ydcI	Bacillus subtilis (strain 168)	COG2183	K	Transcriptional accessory protein Tex/SPT6	K06959	tex	protein Tex	None	None	None	None	GO:0006139(nucleobase-containing compound metabolic process);GO:0006412(translation)	None	GO:0003729(mRNA binding);GO:0003735(structural constituent of ribosome)
orf00498	37	WP_006638790.1	MULTISPECIES: cortex morphogenetic protein CmpA [Bacillus]	A0A2K4Z9G8|COMPA_BACSU	Cortex morphogenetic protein A	cmpA	Bacillus subtilis (strain 168)	--	--	--	--	--	--	--	--	--	--	GO:0030435(sporulation resulting in formation of a cellular spore)	GO:0042763(intracellular immature spore)	None
orf00499	149	WP_029326211.1	MULTISPECIES: SprT family protein [Bacillus]	A7Z1N4|SPRTL_BACVZ	Protein SprT-like	RBAM_005110	Bacillus velezensis (strain DSM 23117 / BGSC 10A6 / FZB42)	COG3091	R	Predicted Zn-dependent metalloprotease, SprT family	K03095	sprL	SprT-like protein	None	None	None	None	None	GO:0005737(cytoplasm)	GO:0008270(zinc ion binding)
orf00500	252	WP_032873007.1	MULTISPECIES: hypothetical protein [Bacillus]	--	--	--	--	--	--	--	--	--	--	--	--	--	--	--	--	--
orf00501	501	WP_032873009.1	MULTISPECIES: ATP-binding protein [Bacillus]	--	--	--	--	--	--	--	--	--	--	--	--	--	--	--	--	--
orf00502	75	ANF35399.1	hypothetical protein BCBMB205_04940 [Bacillus velezensis]	--	--	--	--	--	--	--	--	--	--	--	--	--	--	--	--	--
orf00503	172	WP_032873014.1	MULTISPECIES: hypothetical protein [Bacillus]	--	--	--	--	--	--	--	--	--	--	--	--	--	--	--	--	--
orf00504	573	WP_032873017.1	MULTISPECIES: ribonuclease YeeF family protein [Bacillus]	O34330|YOBL_BACSU	Ribonuclease YobL	yobL	Bacillus subtilis (strain 168)	COG5444	V	Predicted ribonuclease, toxin component of the YeeF-YezG toxin-antitoxin module	K21487	yobL	toxin YobL [EC:3.1.-.-]	None	None	None	None	None	None	GO:0004518(nuclease activity)
orf00505	48	WP_032873019.1	MULTISPECIES: hypothetical protein [Bacillus]	P96649|RAPI_BACSU	Response regulator aspartate phosphatase I	rapI	Bacillus subtilis (strain 168)	--	--	--	--	--	--	--	--	--	--	None	None	GO:0004721(phosphoprotein phosphatase activity)
orf00506	467	WP_032873021.1	MULTISPECIES: MFS transporter [Bacillus]	Q5HRH0|PROP_STAEQ	Putative proline/betaine transporter	proP	Staphylococcus epidermidis (strain ATCC 35984 / RP62A)	COG2814	G	Predicted arabinose efflux permease AraJ, MFS family	K03762	proP	MFS transporter, MHS family, proline/betaine transporter	None	None	None	None	None	GO:0005886(plasma membrane);GO:0016021(integral component of membrane)	GO:0015293(symporter activity)
orf00507	141	WP_032873026.1	MULTISPECIES: MaoC family dehydratase [Bacillus]	P96670|YDEM_BACSU	Uncharacterized protein YdeM	ydeM	Bacillus subtilis (strain 168)	COG2030	I	Acyl-CoA dehydratase PaaZ	--	--	--	--	--	--	--	--	--	--
orf00508	39	WP_025333046.1	MmcQ/YjbR family DNA-binding protein [Paenibacillus sabinae]	--	--	--	--	COG2315	K	Predicted DNA-binding protein with 慸ouble-wing?structural motif, MmcQ/YjbR family	--	--	--	--	--	--	--	--	--	--
orf00509	64	WP_131258914.1	hypothetical protein [Bacillus velezensis]	P39918|RARA_COXBU	Replication-associated recombination protein A	rarA	Coxiella burnetii (strain RSA 493 / Nine Mile phase I)	COG2256	L	Replication-associated recombination protein RarA (DNA-dependent ATPase)	K07478	ycaJ	putative ATPase	None	None	None	None	GO:0006261(DNA-dependent DNA replication);GO:0006282(regulation of DNA repair)	None	GO:0003677(DNA binding);GO:0005524(ATP binding);GO:0008047(enzyme activator activity);GO:0017116(single-stranded DNA helicase activity)
orf00510	147	WP_015239220.1	MULTISPECIES: Rrf2 family transcriptional regulator [Bacillus]	P71036|YWNA_BACSU	Putative HTH-type transcriptional regulator YwnA	ywnA	Bacillus subtilis (strain 168)	COG1959	K	DNA-binding transcriptional regulator, IscR family	--	--	--	--	--	--	--	GO:0006355(regulation of transcription, DNA-templated)	GO:0005829(cytosol)	GO:0003677(DNA binding);GO:0003700(DNA-binding transcription factor activity)
orf00511	212	WP_014416975.1	MULTISPECIES: NAD(P)-dependent oxidoreductase [Bacillus]	P71037|YWNB_BACSU	Uncharacterized protein YwnB	ywnB	Bacillus subtilis (strain 168)	COG2910	R	Putative NADH-flavin reductase	K07118	K07118	uncharacterized protein	None	None	None	None	--	--	--
orf00512	360	ANF35410.1	fatty acid desaturase [Bacillus velezensis]	O34653|DES_BACSU	Fatty acid desaturase	des	Bacillus subtilis (strain 168)	COG3239	I	Fatty acid desaturase	K10255	FAD6, desA	acyl-lipid omega-6 desaturase (Delta-12 desaturase) [EC:1.14.19.23 1.14.19.45]	ko02020	Two-component system	Signal transduction	Environmental Information Processing	GO:0006633(fatty acid biosynthetic process)	GO:0005886(plasma membrane);GO:0016021(integral component of membrane)	GO:0016491(oxidoreductase activity)
orf00513	43	--	--	--	--	--	--	--	--	--	--	--	--	--	--	--	--	--	--	--
orf00514	67	WP_003156143.1	MULTISPECIES: cold shock protein CspC [Bacillus]	P39158|CSPC_BACSU	Cold shock protein CspC	cspC	Bacillus subtilis (strain 168)	COG1278	K	Cold shock protein, CspA family	K03704	cspA	cold shock protein	None	None	None	None	GO:0010468(regulation of gene expression);GO:0060567(negative regulation of DNA-templated transcription, termination)	GO:0005829(cytosol)	GO:0001072(transcription antitermination factor activity, RNA binding);GO:0003676(nucleic acid binding);GO:0003677(DNA binding);GO:0003723(RNA binding)
orf00515	153	WP_032873030.1	MULTISPECIES: CarD family transcriptional regulator [Bacillus]	P96659|YDEB_BACSU	Putative transcription factor YdeB	ydeB	Bacillus subtilis (strain 168)	COG1329	K	RNA polymerase-interacting regulator, CarD/CdnL/TRCF family	K07736	carD	CarD family transcriptional regulator	None	None	None	None	GO:0015968(stringent response)	None	None
orf00516	86	WP_014416981.1	MULTISPECIES: metal-sensitive transcriptional regulator [Bacillus]	P54431|YRKD_BACSU	Uncharacterized protein YrkD	yrkD	Bacillus subtilis (strain 168)	COG1937	K	DNA-binding transcriptional regulator, FrmR family	--	--	--	--	--	--	--	GO:0006355(regulation of transcription, DNA-templated)	None	GO:0003677(DNA binding);GO:0046872(metal ion binding)
orf00517	160	WP_032873032.1	MULTISPECIES: DsrE/DsrF/DrsH-like family protein [Bacillus]	P54432|YRKE_BACSU	Uncharacterized protein YrkE	yrkE	Bacillus subtilis (strain 168)	COG2210	C	Peroxiredoxin family protein	--	--	--	--	--	--	--	GO:0006790(sulfur compound metabolic process)	GO:0005886(plasma membrane);GO:0016021(integral component of membrane)	None
orf00518	97	AFJ60572.1	rhodanese-like domain-containing protein [Bacillus amyloliquefaciens Y2]	P54510|YQHL_BACSU	Uncharacterized protein YqhL	yqhL	Bacillus subtilis (strain 168)	COG0607	P	Rhodanese-related sulfurtransferase	--	--	--	--	--	--	--	None	GO:0005886(plasma membrane);GO:0016021(integral component of membrane)	None
orf00519	188	WP_032873034.1	MULTISPECIES: sulfurtransferase TusA family protein [Bacillus]	P54433|YRKF_BACSU	Putative sulfur carrier protein YrkF	yrkF	Bacillus subtilis (strain 168)	COG0425|COG0607	JHO|P	Sulfur carrier protein TusA (tRNA thiolation, molybdenum cofactor biosynthesis)|Rhodanese-related sulfurtransferase	--	--	--	--	--	--	--	None	None	GO:0016740(transferase activity)
orf00520	375	WP_032873036.1	MULTISPECIES: MBL fold metallo-hydrolase [Bacillus]	P54435|YRKH_BACSU	Uncharacterized protein YrkH	yrkH	Bacillus subtilis (strain 168)	COG0491|COG0607	R|P	Glyoxylase or a related metal-dependent hydrolase, beta-lactamase superfamily II|Rhodanese-related sulfurtransferase	--	--	--	--	--	--	--	GO:0006749(glutathione metabolic process);GO:0070813(hydrogen sulfide metabolic process)	None	GO:0016788(hydrolase activity, acting on ester bonds);GO:0050313(sulfur dioxygenase activity)
orf00521	75	WP_003156135.1	MULTISPECIES: sulfurtransferase TusA family protein [Bacillus]	P54436|YRKI_BACSU	Putative sulfur carrier protein YrkI	yrkI	Bacillus subtilis (strain 168)	COG0425	JHO	Sulfur carrier protein TusA (tRNA thiolation, molybdenum cofactor biosynthesis)	--	--	--	--	--	--	--	GO:0006790(sulfur compound metabolic process)	GO:0005737(cytoplasm)	None
orf00522	258	WP_029974195.1	MULTISPECIES: sulfite exporter TauE/SafE family protein [Bacillus]	P54437|YRKJ_BACSU	Probable membrane transporter protein YrkJ	yrkJ	Bacillus subtilis (strain 168)	COG0730	P	Sulfite exporter TauE/SafE/YfcA and related permeases, UPF0721 family	K07090	K07090	uncharacterized protein	None	None	None	None	None	GO:0005886(plasma membrane);GO:0016021(integral component of membrane)	None
orf00523	193	ANF35421.1	amino acid racemase [Bacillus velezensis]	P32960|RACX_BACSU	Broad specificity amino-acid racemase RacX	racX	Bacillus subtilis (strain 168)	COG1794	M	Amino acid racemase YgeA	K01779	racD	aspartate racemase [EC:5.1.1.13]	ko00250|ko01054	Alanine, aspartate and glutamate metabolism|Nonribosomal peptide structures	Amino acid metabolism|Metabolism of terpenoids and polyketides	Metabolism|Metabolism	GO:0006807(nitrogen compound metabolic process);GO:0030435(sporulation resulting in formation of a cellular spore)	None	GO:0008784(alanine racemase activity);GO:0008837(diaminopimelate epimerase activity);GO:0018111(methionine racemase activity);GO:0018113(lysine racemase activity);GO:0030378(serine racemase activity);GO:0047679(arginine racemase activity);GO:0050157(ornithine racemase activity)
orf00524	184	ANF35422.1	hypothetical protein BCBMB205_05170 [Bacillus velezensis]	--	--	--	--	--	--	--	--	--	--	--	--	--	--	--	--	--
orf00525	105	WP_012116900.1	MULTISPECIES: helix-turn-helix transcriptional regulator [Bacillus]	--	--	--	--	COG1695	K	DNA-binding transcriptional regulator, PadR family	--	--	--	--	--	--	--	--	--	--
orf00526	37	ANF35424.1	hypothetical protein BCBMB205_05190 [Bacillus velezensis]	--	--	--	--	--	--	--	--	--	--	--	--	--	--	--	--	--
orf00527	321	WP_032873043.1	MULTISPECIES: sporulation hydrolase CotR [Bacillus]	O06996|COTR_BACSU	Putative sporulation hydrolase CotR	cotR	Bacillus subtilis (strain 168)	COG3621	R	Patatin-like phospholipase/acyl hydrolase, includes sporulation protein CotR	--	--	--	--	--	--	--	GO:0016042(lipid catabolic process);GO:0030435(sporulation resulting in formation of a cellular spore)	None	GO:0016787(hydrolase activity)
orf00528	158	WP_007609648.1	MULTISPECIES: DinB family protein [Bacillus]	--	--	--	--	COG2318	Q	Bacillithiol/mycothiol S-transferase BstA/DinB, DinB/YfiT family (unrelated to E. coli DinB)	--	--	--	--	--	--	--	--	--	--
orf00529	121	WP_017419204.1	MULTISPECIES: cupin domain-containing protein [Bacillus]	P96597|YDBB_BACSU	Uncharacterized protein YdbB	ydbB	Bacillus subtilis (strain 168)	COG0662	G	Mannose-6-phosphate isomerase, cupin superfamily	--	--	--	--	--	--	--	None	None	GO:0030145(manganese ion binding)
orf00530	99	WP_032873045.1	MULTISPECIES: hypothetical protein [Bacillus]	--	--	--	--	--	--	--	--	--	--	--	--	--	--	--	--	--
orf00531	448	WP_032873047.1	MULTISPECIES: FAD-binding oxidoreductase [Bacillus]	O06997|YVDP_BACSU	Uncharacterized FAD-linked oxidoreductase YvdP	yvdP	Bacillus subtilis (strain 168)	COG0277	C	FAD/FMN-containing lactate dehydrogenase/glycolate oxidase	--	--	--	--	--	--	--	GO:0030435(sporulation resulting in formation of a cellular spore)	None	GO:0016491(oxidoreductase activity);GO:0071949(FAD binding)
orf00532	313	WP_032873049.1	MULTISPECIES: cation transporter [Bacillus]	A7Z1S6|CZCD_BACVZ	Cadmium, cobalt and zinc/H(+)-K(+) antiporter	czcD	Bacillus velezensis (strain DSM 23117 / BGSC 10A6 / FZB42)	COG1230	P	Co/Zn/Cd efflux system component	K16264	czcD, zitB	cobalt-zinc-cadmium efflux system protein	None	None	None	None	GO:0006813(potassium ion transport);GO:0006824(cobalt ion transport);GO:0006829(zinc ion transport)	GO:0005886(plasma membrane);GO:0016021(integral component of membrane)	GO:0008324(cation transmembrane transporter activity)
orf00533	345	WP_032873051.1	MULTISPECIES: NAD(P)/FAD-dependent oxidoreductase [Bacillus]	A7Z1S7|CZCO_BACVZ	Uncharacterized oxidoreductase CzcO	czcO	Bacillus velezensis (strain DSM 23117 / BGSC 10A6 / FZB42)	COG2072	P	Predicted flavoprotein CzcO associated with the cation diffusion facilitator CzcD	K07222	K07222	putative flavoprotein involved in K+ transport	None	None	None	None	GO:0006813(potassium ion transport);GO:0006824(cobalt ion transport);GO:0006829(zinc ion transport)	GO:0005886(plasma membrane)	GO:0016491(oxidoreductase activity)
orf00534	210	WP_032873053.1	MULTISPECIES: hypothetical protein [Bacillus]	--	--	--	--	--	--	--	--	--	--	--	--	--	--	--	--	--
orf00535	66	ANF35433.1	hypothetical protein BCBMB205_05280 [Bacillus velezensis]	P54430|YRKC_BACSU	Uncharacterized protein YrkC	yrkC	Bacillus subtilis (strain 168)	COG0662	G	Mannose-6-phosphate isomerase, cupin superfamily	--	--	--	--	--	--	--	None	None	GO:0005524(ATP binding)
orf00536	39	ANF35434.1	hypothetical protein BCBMB205_05290 [Bacillus velezensis]	--	--	--	--	--	--	--	--	--	--	--	--	--	--	--	--	--
orf00537	164	ANF35435.1	hypothetical protein BCBMB205_05300 [Bacillus velezensis]	P49854|YKKA_BACSU	Uncharacterized protein YkkA	ykkA	Bacillus subtilis (strain 168)	COG2318	Q	Bacillithiol/mycothiol S-transferase BstA/DinB, DinB/YfiT family (unrelated to E. coli DinB)	--	--	--	--	--	--	--	--	--	--
orf00538	71	ARZ56856.1	dihydrodipicolinate synthase [Bacillus velezensis]	Q8EQJ1|DAPA_OCEIH	4-hydroxy-tetrahydrodipicolinate synthase	dapA	Oceanobacillus iheyensis (strain DSM 14371 / CIP 107618 / JCM 11309 / KCTC 3954 / HTE831)	COG0329	EM	4-hydroxy-tetrahydrodipicolinate synthase/N-acetylneuraminate lyase	K01714	dapA	4-hydroxy-tetrahydrodipicolinate synthase [EC:4.3.3.7]	ko00261|ko00300	Monobactam biosynthesis|Lysine biosynthesis	Biosynthesis of other secondary metabolites|Amino acid metabolism	Metabolism|Metabolism	GO:0009089(lysine biosynthetic process via diaminopimelate);GO:0019877(diaminopimelate biosynthetic process)	GO:0005737(cytoplasm)	GO:0008840(4-hydroxy-tetrahydrodipicolinate synthase activity)
orf00539	68	ARZ56857.1	dihydrodipicolinate synthase [Bacillus velezensis]	--	--	--	--	COG0329	EM	4-hydroxy-tetrahydrodipicolinate synthase/N-acetylneuraminate lyase	K01714	dapA	4-hydroxy-tetrahydrodipicolinate synthase [EC:4.3.3.7]	ko00261|ko00300	Monobactam biosynthesis|Lysine biosynthesis	Biosynthesis of other secondary metabolites|Amino acid metabolism	Metabolism|Metabolism	--	--	--
orf00540	85	ANS37354.1	hypothetical protein A5891_02765 [Bacillus velezensis]	--	--	--	--	COG0329	EM	4-hydroxy-tetrahydrodipicolinate synthase/N-acetylneuraminate lyase	K01714	dapA	4-hydroxy-tetrahydrodipicolinate synthase [EC:4.3.3.7]	ko00261|ko00300	Monobactam biosynthesis|Lysine biosynthesis	Biosynthesis of other secondary metabolites|Amino acid metabolism	Metabolism|Metabolism	--	--	--
orf00541	38	KYC87680.1	hypothetical protein B4140_0821 [Bacillus amyloliquefaciens]	--	--	--	--	--	--	--	--	--	--	--	--	--	--	--	--	--
orf00542	349	WP_032873058.1	MULTISPECIES: Cfr family 23S rRNA (adenine(2503)-C(8))-methyltransferase [Bacillus]	A7Z1T2|CFR_BACVZ	Ribosomal RNA large subunit methyltransferase Cfr	cfr	Bacillus velezensis (strain DSM 23117 / BGSC 10A6 / FZB42)	COG0820	J	Adenine C2-methylase RlmN of 23S rRNA A2503 and tRNA A37	K15632	cfr	23S rRNA (adenine-C8)-methyltransferase [EC:2.1.1.224]	None	None	None	None	GO:0046677(response to antibiotic);GO:0070475(rRNA base methylation)	GO:0005737(cytoplasm)	GO:0016433(rRNA (adenine) methyltransferase activity);GO:0019843(rRNA binding);GO:0046872(metal ion binding);GO:0051539(4 iron, 4 sulfur cluster binding)
orf00543	81	ANF35438.1	hypothetical protein BCBMB205_05360 [Bacillus velezensis]	--	--	--	--	--	--	--	--	--	--	--	--	--	--	--	--	--
orf00544	41	ASF27736.1	hypothetical protein WV34_02650 [Bacillus amyloliquefaciens]	--	--	--	--	--	--	--	--	--	--	--	--	--	--	--	--	--
orf00545	320	WP_032873063.1	MULTISPECIES: arsenic resistance protein [Bacillus]	P45946|ARSB_BACSU	Arsenite resistance protein ArsB	arsB	Bacillus subtilis (strain 168)	COG0798	P	Arsenite efflux pump ArsB, ACR3 family	K03325	ACR3, arsB	arsenite transporter	None	None	None	None	GO:0015699(antimonite transport);GO:0015700(arsenite transport);GO:0046685(response to arsenic-containing substance)	GO:0005886(plasma membrane);GO:0016021(integral component of membrane)	GO:0015104(antimonite transmembrane transporter activity);GO:0015105(arsenite transmembrane transporter activity);GO:0015297(antiporter activity)
orf00546	349	WP_032873065.1	MULTISPECIES: NAD(P)-dependent alcohol dehydrogenase [Bacillus]	C0SPA5|ADHA_BACSU	Probable formaldehyde dehydrogenase AdhA	adhA	Bacillus subtilis (strain 168)	COG1064	G	D-arabinose 1-dehydrogenase, Zn-dependent alcohol dehydrogenase family	K13979	yahK	alcohol dehydrogenase (NADP+) [EC:1.1.1.2]	ko00010|ko00561|ko00620	Glycolysis / Gluconeogenesis|Glycerolipid metabolism|Pyruvate metabolism	Carbohydrate metabolism|Lipid metabolism|Carbohydrate metabolism	Metabolism|Metabolism|Metabolism	None	None	GO:0008270(zinc ion binding);GO:0016616(oxidoreductase activity, acting on the CH-OH group of donors, NAD or NADP as acceptor)
orf00547	134	WP_032873067.1	MULTISPECIES: MerR family transcriptional regulator [Bacillus]	O06008|ADHR_BACSU	HTH-type transcriptional regulator AdhR	adhR	Bacillus subtilis (strain 168)	COG0789	K	DNA-binding transcriptional regulator, MerR family	K21745	adhR	MerR family transcriptional regulator, aldehyde-responsive regulator	None	None	None	None	GO:0006355(regulation of transcription, DNA-templated)	None	GO:0003677(DNA binding)
orf00548	50	QAR55609.1	hypothetical protein EBA29_00547 [Bacillus velezensis]	--	--	--	--	--	--	--	--	--	--	--	--	--	--	--	--	--
orf00549	429	WP_032873069.1	MULTISPECIES: Na+/H+ antiporter NhaC family protein [Bacillus]	O07553|NHAC_BACSU	Na(+)/H(+) antiporter NhaC	nhaC	Bacillus subtilis (strain 168)	COG1757	C	Na+/H+ antiporter NhaC/MleN	--	--	--	--	--	--	--	GO:0006814(sodium ion transport)	GO:0005886(plasma membrane);GO:0016021(integral component of membrane)	GO:0015297(antiporter activity)
orf00550	460	WP_032873071.1	MULTISPECIES: PLP-dependent aminotransferase family protein [Bacillus]	P96669|YDEL_BACSU	Uncharacterized HTH-type transcriptional regulator YdeL	ydeL	Bacillus subtilis (strain 168)	COG1167	KE	DNA-binding transcriptional regulator, MocR family, contains an aminotransferase domain	K00375	K00375	GntR family transcriptional regulator / MocR family aminotransferase	None	None	None	None	GO:0009058(biosynthetic process)	None	GO:0003677(DNA binding);GO:0003700(DNA-binding transcription factor activity);GO:0008483(transaminase activity);GO:0030170(pyridoxal phosphate binding)
orf00551	206	WP_007609692.1	MULTISPECIES: FMN-binding negative transcriptional regulator [Bacillus]	P21341|PAIB_BACSU	Protease synthase and sporulation protein PAI 2	paiB	Bacillus subtilis (strain 168)	COG2808	T	Predicted FMN-binding regulatory protein PaiB	K07734	paiB	transcriptional regulator	None	None	None	None	GO:0030435(sporulation resulting in formation of a cellular spore)	None	None
orf00552	120	WP_032873073.1	MULTISPECIES: hypothetical protein [Bacillus]	--	--	--	--	--	--	--	--	--	--	--	--	--	--	--	--	--
orf00553	50	ANF35448.1	hypothetical protein BCBMB205_05460 [Bacillus velezensis]	--	--	--	--	--	--	--	--	--	--	--	--	--	--	--	--	--
orf00554	396	WP_032873076.1	MULTISPECIES: MFS transporter [Bacillus]	P96675|YDER_BACSU	Uncharacterized MFS-type transporter YdeR	ydeR	Bacillus subtilis (strain 168)	COG2814	G	Predicted arabinose efflux permease AraJ, MFS family	--	--	--	--	--	--	--	None	GO:0005886(plasma membrane);GO:0016021(integral component of membrane)	GO:0022857(transmembrane transporter activity)
orf00555	195	WP_012116930.1	MULTISPECIES: TetR/AcrR family transcriptional regulator [Bacillus]	P96676|YDES_BACSU	Uncharacterized HTH-type transcriptional regulator YdeS	ydeS	Bacillus subtilis (strain 168)	COG1309	K	DNA-binding protein, AcrR family, includes nucleoid occlusion protein SlmA	--	--	--	--	--	--	--	GO:0006355(regulation of transcription, DNA-templated)	None	GO:0000976(transcription cis-regulatory region binding);GO:0003700(DNA-binding transcription factor activity)
orf00556	294	WP_032873078.1	MULTISPECIES: DMT family transporter [Bacillus]	P96668|YDEK_BACSU	Uncharacterized transporter YdeK	ydeK	Bacillus subtilis (strain 168)	COG0697	GER	Permease of the drug/metabolite transporter (DMT) superfamily	--	--	--	--	--	--	--	None	GO:0005886(plasma membrane);GO:0016021(integral component of membrane)	None
orf00557	462	WP_032873080.1	MULTISPECIES: PLP-dependent aminotransferase family protein [Bacillus]	P96669|YDEL_BACSU	Uncharacterized HTH-type transcriptional regulator YdeL	ydeL	Bacillus subtilis (strain 168)	COG1167	KE	DNA-binding transcriptional regulator, MocR family, contains an aminotransferase domain	K00375	K00375	GntR family transcriptional regulator / MocR family aminotransferase	None	None	None	None	GO:0009058(biosynthetic process)	None	GO:0003677(DNA binding);GO:0003700(DNA-binding transcription factor activity);GO:0008483(transaminase activity);GO:0030170(pyridoxal phosphate binding)
orf00558	99	WP_014417026.1	MULTISPECIES: spore coat protein [Bacillus]	O06010|YRAD_BACSU	Spore coat protein F-like protein YraD	yraD	Bacillus subtilis (strain 168)	COG5577	M	Spore coat protein CotF	K06439	yraD	similar to spore coat protein	None	None	None	None	GO:0030435(sporulation resulting in formation of a cellular spore)	None	None
orf00559	65	WP_007609703.1	MULTISPECIES: hypothetical protein [Bacillus]	O06011|YRAE_BACSU	Uncharacterized protein YraE	yraE	Bacillus subtilis (strain 168)	COG5896	D	Spore coat protein YraE/YraG	--	--	--	--	--	--	--	GO:0030435(sporulation resulting in formation of a cellular spore)	None	None
orf00560	378	WP_014417028.1	MULTISPECIES: glutathione-dependent formaldehyde dehydrogenase [Bacillus]	O06012|ADHB_BACSU	Uncharacterized zinc-type alcohol dehydrogenase-like protein AdhB	adhB	Bacillus subtilis (strain 168)	COG1063	ER	Threonine dehydrogenase or related Zn-dependent dehydrogenase	K00121	frmA, ADH5, adhC	S-(hydroxymethyl)glutathione dehydrogenase / alcohol dehydrogenase [EC:1.1.1.284 1.1.1.1]	ko00010|ko00071|ko00350|ko00620|ko00625|ko00626|ko00680|ko00830|ko00980|ko00982|ko04936	Glycolysis / Gluconeogenesis|Fatty acid degradation|Tyrosine metabolism|Pyruvate metabolism|Chloroalkane and chloroalkene degradation|Naphthalene degradation|Methane metabolism|Retinol metabolism|Metabolism of xenobiotics by cytochrome P450|Drug metabolism - cytochrome P450|Alcoholic liver disease	Carbohydrate metabolism|Lipid metabolism|Amino acid metabolism|Carbohydrate metabolism|Xenobiotics biodegradation and metabolism|Xenobiotics biodegradation and metabolism|Energy metabolism|Metabolism of cofactors and vitamins|Xenobiotics biodegradation and metabolism|Xenobiotics biodegradation and metabolism|Endocrine and metabolic disease	Metabolism|Metabolism|Metabolism|Metabolism|Metabolism|Metabolism|Metabolism|Metabolism|Metabolism|Metabolism|Human Diseases	None	None	GO:0008270(zinc ion binding);GO:0016491(oxidoreductase activity)
orf00561	99	ANF35456.1	spore coat protein GerQ [Bacillus velezensis]	O07949|YRAF_BACSU	Spore coat protein F-like protein YraF	yraF	Bacillus subtilis (strain 168)	COG5577	M	Spore coat protein CotF	--	--	--	--	--	--	--	GO:0030435(sporulation resulting in formation of a cellular spore)	None	None
orf00562	81	WP_032873084.1	MULTISPECIES: hypothetical protein [Bacillus]	O07919|YRAG_BACSU	Spore coat protein F-like protein YraG	yraG	Bacillus subtilis (strain 168)	COG5896	D	Spore coat protein YraE/YraG	K06440	yraG	similar to spore coat protein	None	None	None	None	GO:0030435(sporulation resulting in formation of a cellular spore)	None	None
orf00563	46	ANF35458.1	hypothetical protein BCBMB205_05560 [Bacillus velezensis]	--	--	--	--	--	--	--	--	--	--	--	--	--	--	--	--	--
orf00564	405	WP_032873086.1	MULTISPECIES: sensor histidine kinase [Bacillus]	P96685|YDFH_BACSU	Sensor histidine kinase YdfH	ydfH	Bacillus subtilis (strain 168)	COG4585	T	Signal transduction histidine kinase ComP	K11623	ydfH	two-component system, NarL family, sensor histidine kinase YdfH [EC:2.7.13.3]	ko02020	Two-component system	Signal transduction	Environmental Information Processing	None	GO:0005886(plasma membrane);GO:0016021(integral component of membrane)	GO:0000155(phosphorelay sensor kinase activity);GO:0005524(ATP binding);GO:0046983(protein dimerization activity)
orf00565	211	WP_032873088.1	MULTISPECIES: response regulator transcription factor [Bacillus]	P96686|YDFI_BACSU	Transcriptional regulatory protein YdfI	ydfI	Bacillus subtilis (strain 168)	COG2197	TK	DNA-binding response regulator, NarL/FixJ family, contains REC and HTH domains	K11624	ydfI	two-component system, NarL family, response regulator YdfI	ko02020	Two-component system	Signal transduction	Environmental Information Processing	GO:0000160(phosphorelay signal transduction system);GO:0006355(regulation of transcription, DNA-templated)	GO:0005737(cytoplasm)	GO:0003677(DNA binding)
orf00566	717	WP_032873090.1	MULTISPECIES: MMPL family transporter [Bacillus]	P96687|YDFJ_BACSU	Membrane protein YdfJ	ydfJ	Bacillus subtilis (strain 168)	COG2409	R	Predicted lipid transporter YdfJ, MMPL/SSD domain, RND superfamily	K11625	ydfJ	membrane protein YdfJ	ko02020	Two-component system	Signal transduction	Environmental Information Processing	None	GO:0005886(plasma membrane);GO:0016021(integral component of membrane)	None
orf00567	240	WP_032873092.1	MULTISPECIES: gamma-glutamyl-gamma-aminobutyrate hydrolase family protein [Bacillus]	P49865|NTPR_ENTHA	Protein NtpR	ntpR	Enterococcus hirae (strain ATCC 9790 / DSM 20160 / JCM 8729 / LMG 6399 / NBRC 3181 / NCIMB 6459 / NCDO 1258 / NCTC 12367 / WDCM 00089 / R)	COG2071	E	Gamma-glutamyl-gamma-aminobutyrate hydrolase PuuD (putrescine degradation), contains GATase1-like domain	K07010	K07010	putative glutamine amidotransferase	None	None	None	None	GO:0006541(glutamine metabolic process)	None	GO:0016811(hydrolase activity, acting on carbon-nitrogen (but not peptide) bonds, in linear amides)
orf00568	542	WP_032873094.1	MULTISPECIES: ABC-F type ribosomal protection protein [Bacillus]	P39115|VMLR_BACSU	Ribosome protection protein VmlR	vmlR	Bacillus subtilis (strain 168)	COG0488	R	ATPase components of ABC transporters with duplicated ATPase domains	K18231	msr, vmlR	macrolide transport system ATP-binding/permease protein	ko02010	ABC transporters	Membrane transport	Environmental Information Processing	GO:0046677(response to antibiotic);GO:0072344(rescue of stalled ribosome)	GO:0005737(cytoplasm)	GO:0000049(tRNA binding);GO:0005524(ATP binding);GO:0019843(rRNA binding)
orf00569	175	WP_032873096.1	MULTISPECIES: GNAT family N-acetyltransferase [Bacillus]	P94482|YNAD_BACSU	Uncharacterized N-acetyltransferase YnaD	ynaD	Bacillus subtilis (strain 168)	COG1670	JO	Protein N-acetyltransferase, RimJ/RimL family	--	--	--	--	--	--	--	None	None	GO:0008080(N-acetyltransferase activity)
orf00570	284	WP_032873098.1	MULTISPECIES: YitT family protein [Bacillus]	P94357|YXKD_BACSU	UPF0750 membrane protein YxkD	yxkD	Bacillus subtilis (strain 168)	COG1284	S	Uncharacterized membrane-anchored protein YitT, contains DUF161 and DUF2179 domains	--	--	--	--	--	--	--	None	GO:0005886(plasma membrane);GO:0016021(integral component of membrane)	None
orf00571	377	WP_014304447.1	MULTISPECIES: glycerol dehydrogenase [Bacillus]	P32816|GLDA_GEOSE	Glycerol dehydrogenase	gldA	Geobacillus stearothermophilus	COG0371	C	Glycerol dehydrogenase or related enzyme, iron-containing ADH family	K00005	gldA	glycerol dehydrogenase [EC:1.1.1.6]	ko00561|ko00640	Glycerolipid metabolism|Propanoate metabolism	Lipid metabolism|Carbohydrate metabolism	Metabolism|Metabolism	GO:0019588(anaerobic glycerol catabolic process)	None	GO:0008888(glycerol dehydrogenase [NAD+] activity);GO:0046872(metal ion binding)
orf00572	403	WP_032873100.1	MULTISPECIES: Bcr/CflA family efflux MFS transporter [Bacillus]	P96709|YDGK_BACSU	Uncharacterized MFS-type transporter YdgK	ydgK	Bacillus subtilis (strain 168)	COG2814	G	Predicted arabinose efflux permease AraJ, MFS family	K07552	bcr, tcaB	MFS transporter, DHA1 family, multidrug resistance protein	None	None	None	None	GO:1990961(xenobiotic detoxification by transmembrane export across the plasma membrane)	GO:0005886(plasma membrane);GO:0016021(integral component of membrane)	GO:0042910(xenobiotic transmembrane transporter activity)
orf00573	411	WP_032873102.1	MULTISPECIES: beta-ketoacyl-ACP synthase II [Bacillus]	O34340|FABF_BACSU	3-oxoacyl-[acyl-carrier-protein] synthase 2	fabF	Bacillus subtilis (strain 168)	COG0304	IQ	3-oxoacyl-(acyl-carrier-protein) synthase	K09458	fabF, OXSM, CEM1	3-oxoacyl-[acyl-carrier-protein] synthase II [EC:2.3.1.179]	ko00061|ko00780	Fatty acid biosynthesis|Biotin metabolism	Lipid metabolism|Metabolism of cofactors and vitamins	Metabolism|Metabolism	GO:0006633(fatty acid biosynthetic process)	GO:0005829(cytosol)	GO:0004315(3-oxoacyl-[acyl-carrier-protein] synthase activity)
orf00574	279	WP_032873104.1	MULTISPECIES: helix-turn-helix domain-containing protein [Bacillus]	--	--	--	--	COG1396	K	Transcriptional regulator, contains XRE-family HTH domain	--	--	--	--	--	--	--	--	--	--
orf00575	247	ANF35470.1	membrane protein [Bacillus velezensis]	O05493|YDHB_BACSU	Probable membrane transporter protein YdhB	ydhB	Bacillus subtilis (strain 168)	COG0730	P	Sulfite exporter TauE/SafE/YfcA and related permeases, UPF0721 family	K07090	K07090	uncharacterized protein	None	None	None	None	None	GO:0005886(plasma membrane);GO:0016021(integral component of membrane)	None
orf00576	152	WP_032873108.1	MULTISPECIES: GNAT family N-acetyltransferase [Bacillus]	P39909|BLTD_BACSU	Spermine/spermidine acetyltransferase	bltD	Bacillus subtilis (strain 168)	COG1670	JO	Protein N-acetyltransferase, RimJ/RimL family	K00657	speG, SAT	diamine N-acetyltransferase [EC:2.3.1.57]	ko00330|ko04216	Arginine and proline metabolism|Ferroptosis	Amino acid metabolism|Cell growth and death	Metabolism|Cellular Processes	GO:0009447(putrescine catabolic process)	None	GO:0004145(diamine N-acetyltransferase activity)
orf00577	273	WP_032873110.1	MULTISPECIES: MerR family transcriptional regulator [Bacillus]	P39842|BLTR_BACSU	Multidrug-efflux transporter 2 regulator	bltR	Bacillus subtilis (strain 168)	COG0789|COG4978	K|T	DNA-binding transcriptional regulator, MerR family|GyrI-like small molecule binding domain	--	--	--	--	--	--	--	GO:0006355(regulation of transcription, DNA-templated)	None	GO:0003677(DNA binding)
orf00578	290	WP_032873112.1	MULTISPECIES: DMT family transporter [Bacillus]	O31493|YDZE_BACSU	Putative permease-like protein YdzE	ydzE	Bacillus subtilis (strain 168)	COG0697	GER	Permease of the drug/metabolite transporter (DMT) superfamily	--	--	--	--	--	--	--	None	GO:0005886(plasma membrane);GO:0016021(integral component of membrane)	None
orf00579	205	WP_032873114.1	MULTISPECIES: NUDIX hydrolase [Bacillus]	C0SPC3|YJHB_BACSU	Putative ADP-ribose pyrophosphatase YjhB	yjhB	Bacillus subtilis (strain 168)	COG1051	F	ADP-ribose pyrophosphatase YjhB, NUDIX family	--	--	--	--	--	--	--	None	None	GO:0016787(hydrolase activity);GO:0046872(metal ion binding)
orf00580	260	WP_032873116.1	MULTISPECIES: methyltransferase domain-containing protein [Bacillus]	O31474|YCGJ_BACSU	Uncharacterized methyltransferase YcgJ	ycgJ	Bacillus subtilis (strain 168)	COG2226	H	Ubiquinone/menaquinone biosynthesis C-methylase UbiE/MenG	--	--	--	--	--	--	--	GO:0032259(methylation)	None	GO:0008168(methyltransferase activity)
orf00581	352	WP_032873118.1	MULTISPECIES: tartrate dehydrogenase [Bacillus]	P42958|TTUC_BACSU	Probable tartrate dehydrogenase/decarboxylase	ycsA	Bacillus subtilis (strain 168)	COG0473	CE	Isocitrate/isopropylmalate dehydrogenase	K07246	ttuC, dmlA	tartrate dehydrogenase/decarboxylase / D-malate dehydrogenase [EC:1.1.1.93 4.1.1.73 1.1.1.83]	ko00630|ko00650	Glyoxylate and dicarboxylate metabolism|Butanoate metabolism	Carbohydrate metabolism|Carbohydrate metabolism	Metabolism|Metabolism	None	None	GO:0000287(magnesium ion binding);GO:0009027(tartrate dehydrogenase activity);GO:0046553(D-malate dehydrogenase (decarboxylating) activity);GO:0050319(tartrate decarboxylase activity);GO:0051287(NAD binding)
orf00582	228	WP_032873120.1	MULTISPECIES: GntR family transcriptional regulator [Bacillus]	O05494|YDHC_BACSU	Uncharacterized HTH-type transcriptional regulator YdhC	ydhC	Bacillus subtilis (strain 168)	COG1802	K	DNA-binding transcriptional regulator, GntR family	--	--	--	--	--	--	--	None	None	GO:0003700(DNA-binding transcription factor activity);GO:0043565(sequence-specific DNA binding)
orf00583	40	AHZ14564.1	hypothetical protein V529_05380 [Bacillus velezensis SQR9]	--	--	--	--	--	--	--	--	--	--	--	--	--	--	--	--	--
orf00584	397	WP_032873121.1	MULTISPECIES: UDP-glucosyltransferase [Bacillus]	O05496|YDHE_BACSU	Uncharacterized UDP-glucosyltransferase YdhE	ydhE	Bacillus subtilis (strain 168)	COG1819	G	UDP:flavonoid glycosyltransferase YjiC, YdhE family	--	--	--	--	--	--	--	GO:0016999(antibiotic metabolic process)	GO:0043231(intracellular membrane-bounded organelle)	GO:0008194(UDP-glycosyltransferase activity);GO:0016758(hexosyltransferase activity)
orf00585	84	WP_032873123.1	MULTISPECIES: hypothetical protein [Bacillus]	O34679|YJIA_BACSU	Uncharacterized protein YjiA	yjiA	Bacillus subtilis (strain 168)	--	--	--	--	--	--	--	--	--	--	--	--	--
orf00586	89	WP_063096280.1	hypothetical protein [Bacillus amyloliquefaciens]	P96636|YDCS_BACSU	Uncharacterized protein YdcS	ydcS	Bacillus subtilis (strain 168)	--	--	--	--	--	--	--	--	--	--	--	--	--
orf00587	45	ANF35482.1	hypothetical protein BCBMB205_05800 [Bacillus velezensis]	--	--	--	--	--	--	--	--	--	--	--	--	--	--	--	--	--
orf00588	452	WP_032873129.1	MULTISPECIES: serine hydrolase [Bacillus]	P32959|PBPE_BACSU	Penicillin-binding protein 4*	pbpE	Bacillus subtilis (strain 168)	COG1680	V	CubicO group peptidase, beta-lactamase class C family	--	--	--	--	--	--	--	GO:0008360(regulation of cell shape);GO:0009252(peptidoglycan biosynthetic process);GO:0030435(sporulation resulting in formation of a cellular spore);GO:0071555(cell wall organization)	GO:0016020(membrane)	GO:0016787(hydrolase activity)
orf00589	57	WP_007409301.1	MULTISPECIES: hypothetical protein [Bacillus]	--	--	--	--	--	--	--	--	--	--	--	--	--	--	--	--	--
orf00590	38	AHZ14570.1	hypothetical protein V529_05440 [Bacillus velezensis SQR9]	--	--	--	--	--	--	--	--	--	--	--	--	--	--	--	--	--
orf00591	188	WP_032873132.1	MULTISPECIES: YdhK family protein [Bacillus]	O05503|YDHK_BACSU	Uncharacterized protein YdhK	ydhK	Bacillus subtilis (strain 168)	--	--	--	--	--	--	--	--	--	--	--	--	--
orf00592	386	WP_032873135.1	MULTISPECIES: MFS transporter [Bacillus]	Q0GQS6|PBUE_BACAM	Purine efflux pump PbuE	pbuE	Bacillus amyloliquefaciens	COG2814	G	Predicted arabinose efflux permease AraJ, MFS family	K18567	pbuE	MFS transporter, DHA1 family, purine base/nucleoside efflux pump	None	None	None	None	None	GO:0005886(plasma membrane);GO:0016021(integral component of membrane)	GO:0022857(transmembrane transporter activity)
orf00593	238	WP_007409298.1	MULTISPECIES: GntR family transcriptional regulator [Bacillus]	O05509|GMUR_BACSU	HTH-type transcriptional regulator GmuR	gmuR	Bacillus subtilis (strain 168)	COG2188	K	DNA-binding transcriptional regulator, GntR family	K03492	gmuR	GntR family transcriptional regulator, regulator of glucomannan utilization	None	None	None	None	GO:0045892(negative regulation of transcription, DNA-templated)	GO:0005737(cytoplasm)	GO:0003677(DNA binding);GO:0003700(DNA-binding transcription factor activity)
orf00594	228	WP_032873138.1	MULTISPECIES: FadR family transcriptional regulator [Bacillus]	P0ACM1|PDHR_ECO57	Pyruvate dehydrogenase complex repressor	pdhR	Escherichia coli O157:H7	COG2186	K	DNA-binding transcriptional regulator, FadR family	--	--	--	--	--	--	--	None	None	GO:0003677(DNA binding);GO:0003700(DNA-binding transcription factor activity)
orf00595	404	WP_012116961.1	MULTISPECIES: MFS transporter [Bacillus]	P37482|YYCB_BACSU	Uncharacterized transporter YycB	yycB	Bacillus subtilis (strain 168)	COG2807	P	Cyanate permease	K03449	MFS.CP	MFS transporter, CP family, cyanate transporter	None	None	None	None	None	GO:0005886(plasma membrane);GO:0016021(integral component of membrane)	GO:0022857(transmembrane transporter activity)
orf00596	104	WP_032873141.1	MULTISPECIES: multidrug efflux SMR transporter [Bacillus]	O06999|YVDR_BACSU	Uncharacterized membrane protein YvdR	yvdR	Bacillus subtilis (strain 168)	COG2076	V	Multidrug transporter EmrE and related cation transporters	K11741	sugE	quaternary ammonium compound-resistance protein SugE	None	None	None	None	GO:0055085(transmembrane transport)	GO:0005887(integral component of plasma membrane)	GO:0022857(transmembrane transporter activity)
orf00597	109	WP_003156023.1	MULTISPECIES: multidrug efflux SMR transporter [Bacillus]	O32262|YVDS_BACSU	Uncharacterized membrane protein YvdS	yvdS	Bacillus subtilis (strain 168)	COG2076	V	Multidrug transporter EmrE and related cation transporters	K18924	ykkC	paired small multidrug resistance pump	None	None	None	None	GO:0055085(transmembrane transport)	GO:0005887(integral component of plasma membrane)	GO:0022857(transmembrane transporter activity)
orf00598	193	WP_007409294.1	MULTISPECIES: TetR family transcriptional regulator [Bacillus]	O07001|YVDT_BACSU	Uncharacterized HTH-type transcriptional regulator YvdT	yvdT	Bacillus subtilis (strain 168)	COG1309	K	DNA-binding protein, AcrR family, includes nucleoid occlusion protein SlmA	--	--	--	--	--	--	--	None	None	GO:0003677(DNA binding)
orf00599	520	WP_007409293.1	MULTISPECIES: APC family permease [Bacillus]	O07002|ASPP_BACSU	Aspartate-proton symporter	yveA	Bacillus subtilis (strain 168)	COG0531	E	Serine transporter YbeC, amino acid:H+ symporter family	--	--	--	--	--	--	--	GO:0006865(amino acid transport)	GO:0005886(plasma membrane);GO:0016021(integral component of membrane)	GO:0015293(symporter activity)
orf00600	284	WP_032873144.1	MULTISPECIES: manganese catalase family protein [Bacillus]	P80878|MCAT_BACSU	Probable manganese catalase	ydbD	Bacillus subtilis (strain 168)	COG3546	P	Mn-containing catalase (includes spore coat protein CotJC)	K07217	K07217	Mn-containing catalase	None	None	None	None	None	None	GO:0004096(catalase activity);GO:0046872(metal ion binding)
orf00601	155	WP_032873147.1	MULTISPECIES: SRPBCC domain-containing protein [Bacillus]	O31806|YNDB_BACSU	Uncharacterized protein YndB	yndB	Bacillus subtilis (strain 168)	COG3832	I	Chalcone/flavanone-binding protein YndB, AHSA1/START/SRPBCC domain	--	--	--	--	--	--	--	--	--	--
orf00602	333	WP_032873150.1	MULTISPECIES: acryloyl-CoA reductase [Bacillus]	O07615|YHFP_BACSU	Putative quinone oxidoreductase YhfP	yhfP	Bacillus subtilis (strain 168)	COG0604	CR	NADPH:quinone reductase or related Zn-dependent oxidoreductase	--	--	--	--	--	--	--	None	GO:0005737(cytoplasm)	GO:0016491(oxidoreductase activity)
orf00603	472	WP_032873152.1	MULTISPECIES: sugar porter family MFS transporter [Bacillus]	O34718|IOLT_BACSU	Major myo-inositol transporter IolT	iolT	Bacillus subtilis (strain 168)	COG2814	G	Predicted arabinose efflux permease AraJ, MFS family	K06609	iolT	MFS transporter, SP family, major inositol transporter	None	None	None	None	None	GO:0005886(plasma membrane);GO:0016021(integral component of membrane)	GO:0022857(transmembrane transporter activity)
orf00604	157	ARZ56321.1	hypothetical protein BAGQ_0012 [Bacillus velezensis]	--	--	--	--	--	--	--	--	--	--	--	--	--	--	--	--	--
orf00605	325	WP_032872599.1	MULTISPECIES: thiamine-phosphate kinase [Bacillus]	O05514|THIL_BACSU	Thiamine-monophosphate kinase	thiL	Bacillus subtilis (strain 168)	COG0611	H	Thiamine monophosphate kinase	K00946	thiL	thiamine-monophosphate kinase [EC:2.7.4.16]	ko00730	Thiamine metabolism	Metabolism of cofactors and vitamins	Metabolism	GO:0009228(thiamine biosynthetic process);GO:0009229(thiamine diphosphate biosynthetic process)	None	GO:0000287(magnesium ion binding);GO:0005524(ATP binding);GO:0009030(thiamine-phosphate kinase activity)
orf00606	158	WP_007408853.1	MULTISPECIES: tRNA (adenosine(37)-N6)-threonylcarbamoyltransferase complex ATPase subunit type 1 TsaE [Bacillus]	O05515|TSAE_BACSU	tRNA threonylcarbamoyladenosine biosynthesis protein TsaE	tsaE	Bacillus subtilis (strain 168)	COG0802	J	tRNA A37 threonylcarbamoyladenosine biosynthesis protein TsaE	K06925	tsaE	tRNA threonylcarbamoyladenosine biosynthesis protein TsaE	None	None	None	None	GO:0002949(tRNA threonylcarbamoyladenosine modification)	GO:0005737(cytoplasm)	GO:0005524(ATP binding);GO:0046872(metal ion binding)
orf00607	229	WP_007408854.1	MULTISPECIES: tRNA (adenosine(37)-N6)-threonylcarbamoyltransferase complex dimerization subunit type 1 TsaB [Bacillus]	O05516|TSAB_BACSU	tRNA threonylcarbamoyladenosine biosynthesis protein TsaB	tsaB	Bacillus subtilis (strain 168)	COG1214	J	tRNA A37 threonylcarbamoyladenosine modification protein TsaB	K14742	tsaB	tRNA threonylcarbamoyladenosine biosynthesis protein TsaB	None	None	None	None	GO:0002949(tRNA threonylcarbamoyladenosine modification)	GO:0005737(cytoplasm)	None
orf00608	151	WP_003155993.1	MULTISPECIES: ribosomal protein S18-alanine N-acetyltransferase [Bacillus]	O05517|RIMI_BACSU	Putative [ribosomal protein S18]-alanine N-acetyltransferase	rimI	Bacillus subtilis (strain 168)	COG0456	J	Ribosomal protein S18 acetylase RimI and related acetyltransferases	K03789	rimI	[ribosomal protein S18]-alanine N-acetyltransferase [EC:2.3.1.266]	None	None	None	None	GO:0006474(N-terminal protein amino acid acetylation)	GO:0005737(cytoplasm)	GO:0008999(ribosomal-protein-alanine N-acetyltransferase activity)
orf00609	346	WP_020955419.1	MULTISPECIES: tRNA (adenosine(37)-N6)-threonylcarbamoyltransferase complex transferase subunit TsaD [Bacillus]	O05518|TSAD_BACSU	tRNA N6-adenosine threonylcarbamoyltransferase	tsaD	Bacillus subtilis (strain 168)	COG0533	J	tRNA A37 threonylcarbamoyltransferase TsaD	K01409	KAE1, tsaD, QRI7	N6-L-threonylcarbamoyladenine synthase [EC:2.3.1.234]	None	None	None	None	GO:0002949(tRNA threonylcarbamoyladenosine modification)	GO:0000408(EKC/KEOPS complex);GO:0005737(cytoplasm)	GO:0005506(iron ion binding);GO:0061711(N(6)-L-threonylcarbamoyladenine synthase activity)
orf00610	642	WP_032872597.1	MULTISPECIES: ABC-F family ATP-binding cassette domain-containing protein [Bacillus]	O05519|YDIF_BACSU	Putative ATP-binding protein YdiF	ydiF	Bacillus subtilis (strain 168)	COG0488	R	ATPase components of ABC transporters with duplicated ATPase domains	K06158	ABCF3	ATP-binding cassette, subfamily F, member 3	None	None	None	None	None	None	GO:0003677(DNA binding);GO:0005524(ATP binding);GO:0042626(ATPase-coupled transmembrane transporter activity)
orf00611	170	WP_032872595.1	MULTISPECIES: cyclic pyranopterin monophosphate synthase MoaC [Bacillus]	A7Z200|MOAC_BACVZ	Cyclic pyranopterin monophosphate synthase	moaC	Bacillus velezensis (strain DSM 23117 / BGSC 10A6 / FZB42)	COG0315	H	Molybdenum cofactor biosynthesis enzyme MoaC	K03637	moaC, CNX3	cyclic pyranopterin monophosphate synthase [EC:4.6.1.17]	ko00790|ko04122	Folate biosynthesis|Sulfur relay system	Metabolism of cofactors and vitamins|Folding, sorting and degradation	Metabolism|Genetic Information Processing	GO:0006777(Mo-molybdopterin cofactor biosynthetic process)	None	GO:0061799(cyclic pyranopterin monophosphate synthase activity)
orf00612	215	WP_003155984.1	MULTISPECIES: redox-sensing transcriptional repressor Rex [Bacillus]	A7Z201|REX_BACVZ	Redox-sensing transcriptional repressor Rex	rex	Bacillus velezensis (strain DSM 23117 / BGSC 10A6 / FZB42)	COG2344	K	NADH/NAD ratio-sensing transcriptional regulator Rex	K01926	rex	redox-sensing transcriptional repressor	None	None	None	None	GO:0045892(negative regulation of transcription, DNA-templated);GO:0051775(response to redox state)	GO:0005737(cytoplasm)	GO:0003677(DNA binding);GO:0003700(DNA-binding transcription factor activity)
orf00613	56	WP_003155981.1	MULTISPECIES: twin-arginine translocase TatA/TatE family subunit [Bacillus]	O05522|TATAY_BACSU	Sec-independent protein translocase protein TatAy	tatAy	Bacillus subtilis (strain 168)	COG1826	U	Twin-arginine protein secretion pathway components TatA and TatB	K03116	tatA	sec-independent protein translocase protein TatA	ko03060|ko03070	Protein export|Bacterial secretion system	Folding, sorting and degradation|Membrane transport	Genetic Information Processing|Environmental Information Processing	GO:0043953(protein transport by the Tat complex)	GO:0005829(cytosol);GO:0005887(integral component of plasma membrane);GO:0033281(TAT protein transport complex)	GO:0008320(protein transmembrane transporter activity)
orf00614	249	AFJ60681.1	sec-independent protein translocase protein [Bacillus amyloliquefaciens Y2]	O05523|TATCY_BACSU	Sec-independent protein translocase protein TatCy	tatC2	Bacillus subtilis (strain 168)	COG0805	U	Twin-arginine protein secretion pathway component TatC	K03118	tatC	sec-independent protein translocase protein TatC	ko03060|ko03070	Protein export|Bacterial secretion system	Folding, sorting and degradation|Membrane transport	Genetic Information Processing|Environmental Information Processing	GO:0043953(protein transport by the Tat complex);GO:0065002(intracellular protein transmembrane transport)	GO:0005887(integral component of plasma membrane);GO:0033281(TAT protein transport complex)	GO:0009977(proton motive force dependent protein transmembrane transporter activity)
orf00615	59	AEB62121.1	hypothetical protein LL3_00574 [Bacillus amyloliquefaciens LL3]	O05524|YDIK_BACSU	Uncharacterized lipoprotein YdiK	ydiK	Bacillus subtilis (strain 168)	--	--	--	--	--	--	--	--	--	--	None	GO:0005886(plasma membrane);GO:0016021(integral component of membrane)	None
orf00616	244	WP_032872592.1	MULTISPECIES: CPBP family intramembrane metalloprotease [Bacillus]	O05525|YDIL_BACSU	Putative membrane peptidase YdiL	ydiL	Bacillus subtilis (strain 168)	COG1266	O	Membrane protease YdiL, CAAX protease family	K07052	K07052	uncharacterized protein	None	None	None	None	GO:0071586(CAAX-box protein processing)	GO:0005886(plasma membrane);GO:0016021(integral component of membrane)	GO:0004222(metalloendopeptidase activity)
orf00617	94	AFQ56521.1	Chaperonin small subunit [Bacillus subtilis QB928]	P28599|CH10_BACSU	10 kDa chaperonin	groS	Bacillus subtilis (strain 168)	COG0234	O	Co-chaperonin GroES (HSP10)	K04078	groES, HSPE1	chaperonin GroES	None	None	None	None	GO:0051085(chaperone cofactor-dependent protein refolding)	GO:0005737(cytoplasm)	GO:0005524(ATP binding);GO:0016887(ATP hydrolysis activity);GO:0046872(metal ion binding);GO:0051082(unfolded protein binding);GO:0051087(chaperone binding)
orf00618	544	WP_003155941.1	MULTISPECIES: chaperonin GroEL [Bacillus]	A7Z207|CH60_BACVZ	60 kDa chaperonin	groL	Bacillus velezensis (strain DSM 23117 / BGSC 10A6 / FZB42)	COG0459	O	Chaperonin GroEL (HSP60 family)	K04077	groEL, HSPD1	chaperonin GroEL	ko03018|ko04212|ko04940|ko05134|ko05152|ko05417	RNA degradation|Longevity regulating pathway - worm|Type I diabetes mellitus|Legionellosis|Tuberculosis|Lipid and atherosclerosis	Folding, sorting and degradation|Aging|Endocrine and metabolic disease|Infectious disease: bacterial|Infectious disease: bacterial|Cardiovascular disease	Genetic Information Processing|Organismal Systems|Human Diseases|Human Diseases|Human Diseases|Human Diseases	GO:0042026(protein refolding)	GO:0005737(cytoplasm)	GO:0005524(ATP binding);GO:0016887(ATP hydrolysis activity);GO:0051082(unfolded protein binding)
orf00619	90	ANF35513.1	hypothetical protein BCBMB205_06110 [Bacillus velezensis]	--	--	--	--	COG4974	L	Site-specific recombinase XerD	--	--	--	--	--	--	--	--	--	--
orf00620	596	WP_032872588.1	MULTISPECIES: hybrid sensor histidine kinase/response regulator transcription factor [Bacillus]	P54662|DEGU_BREBE	Transcriptional regulatory protein DegU	degU	Brevibacillus brevis	COG2197|COG4585	TK|T	DNA-binding response regulator, NarL/FixJ family, contains REC and HTH domains|Signal transduction histidine kinase ComP	--	--	--	--	--	--	--	GO:0000160(phosphorelay signal transduction system);GO:0006355(regulation of transcription, DNA-templated)	GO:0005737(cytoplasm)	GO:0003677(DNA binding)
orf00621	675	WP_032872584.1	MULTISPECIES: serine hydrolase [Bacillus]	Q99RJ0|FLP_STAAM	Protein flp	flp	Staphylococcus aureus (strain Mu50 / ATCC 700699)	COG1680	V	CubicO group peptidase, beta-lactamase class C family	--	--	--	--	--	--	--	None	GO:0005886(plasma membrane);GO:0016021(integral component of membrane)	None
orf00622	155	ANF35516.1	response regulator [Bacillus velezensis]	P54662|DEGU_BREBE	Transcriptional regulatory protein DegU	degU	Brevibacillus brevis	COG2197|COG4585	TK|T	DNA-binding response regulator, NarL/FixJ family, contains REC and HTH domains|Signal transduction histidine kinase ComP	--	--	--	--	--	--	--	GO:0000160(phosphorelay signal transduction system);GO:0006355(regulation of transcription, DNA-templated)	GO:0005737(cytoplasm)	GO:0003677(DNA binding)
orf00623	833	WP_032872580.1	MULTISPECIES: tetratricopeptide repeat protein [Bacillus]	P39143|GUTR_BACSU	Transcription activator GutR	gutR	Bacillus subtilis (strain 168)	COG0457	R	Tetratricopeptide (TPR) repeat	K16247	gutR	LuxR family transcriptional regulator, glucitol operon activator	None	None	None	None	GO:0051607(defense response to virus)	GO:0005829(cytosol)	GO:0003677(DNA binding);GO:0005524(ATP binding);GO:0043531(ADP binding)
orf00624	353	WP_032872577.1	MULTISPECIES: sorbitol dehydrogenase [Bacillus]	Q06004|DHSO_BACSU	Sorbitol dehydrogenase	gutB	Bacillus subtilis (strain 168)	COG1063	ER	Threonine dehydrogenase or related Zn-dependent dehydrogenase	K00008	SORD, gutB	L-iditol 2-dehydrogenase [EC:1.1.1.14]	ko00040|ko00051	Pentose and glucuronate interconversions|Fructose and mannose metabolism	Carbohydrate metabolism|Carbohydrate metabolism	Metabolism|Metabolism	None	None	GO:0003939(L-iditol 2-dehydrogenase activity);GO:0008270(zinc ion binding);GO:0046526(D-xylulose reductase activity)
orf00625	459	ANF35519.1	putative glucitol transport protein GutA [Bacillus velezensis]	O34368|GUTA_BACSU	Probable glucitol transport protein GutA	gutA	Bacillus subtilis (strain 168)	COG2211	G	Na+/melibiose symporter or related transporter	K16248	gutA, gutP	probable glucitol transport protein GutA	None	None	None	None	GO:0006814(sodium ion transport);GO:0008643(carbohydrate transport);GO:0071702(organic substance transport)	GO:0005887(integral component of plasma membrane)	GO:0015293(symporter activity)
orf00626	320	WP_032872575.1	MULTISPECIES: carbohydrate kinase [Bacillus]	O34768|YDJE_BACSU	Uncharacterized sugar kinase YdjE	ydjE	Bacillus subtilis (strain 168)	COG0524	G	Sugar or nucleoside kinase, ribokinase family	K00847	E2.7.1.4, scrK	fructokinase [EC:2.7.1.4]	ko00051|ko00500|ko00520	Fructose and mannose metabolism|Starch and sucrose metabolism|Amino sugar and nucleotide sugar metabolism	Carbohydrate metabolism|Carbohydrate metabolism|Carbohydrate metabolism	Metabolism|Metabolism|Metabolism	None	None	GO:0016301(kinase activity);GO:0016773(phosphotransferase activity, alcohol group as acceptor)
orf00627	105	WP_032872573.1	MULTISPECIES: YjdJ family protein [Bacillus]	O31651|YJDJ_BACSU	Uncharacterized protein YjdJ	yjdJ	Bacillus subtilis (strain 168)	--	--	--	--	--	--	--	--	--	--	None	GO:0016021(integral component of membrane)	None
orf00628	228	WP_032872571.1	MULTISPECIES: PspA/IM30 family protein [Bacillus]	P54617|PSPA_BACSU	Phage shock protein A homolog	ydjF	Bacillus subtilis (strain 168)	COG1842	KT	Phage shock protein A	K03969	pspA	phage shock protein A	None	None	None	None	None	GO:0009535(chloroplast thylakoid membrane);GO:0009706(chloroplast inner membrane)	None
orf00629	341	WP_032872569.1	MULTISPECIES: TFIIB-type zinc ribbon-containing protein [Bacillus]	O34434|YDJG_BACSU	Uncharacterized protein YdjG	ydjG	Bacillus subtilis (strain 168)	COG1996	K	DNA-directed RNA polymerase, subunit RPC12/RpoP, contains C4-type Zn-finger	--	--	--	--	--	--	--	None	GO:0005886(plasma membrane);GO:0016021(integral component of membrane)	None
orf00630	252	WP_032872567.1	MULTISPECIES: TPM domain-containing protein [Bacillus]	O35004|YDJH_BACSU	UPF0603 protein YdjH	ydjH	Bacillus subtilis (strain 168)	COG1512	S	Uncharacterized membrane protein YgcG, contains a TPM-fold domain	K06872	K06872	uncharacterized protein	None	None	None	None	None	GO:0005886(plasma membrane);GO:0016021(integral component of membrane)	None
orf00631	334	WP_029973761.1	MULTISPECIES: SPFH domain-containing protein [Bacillus]	O34789|YDJI_BACSU	Uncharacterized protein YdjI	ydjI	Bacillus subtilis (strain 168)	COG4260	O	Membrane protease subunit, stomatin/prohibitin family, contains C-terminal Zn-ribbon domain	--	--	--	--	--	--	--	--	--	--
orf00632	643	WP_032872565.1	MULTISPECIES: acetyltransferase [Bacillus]	O05402|YRHL_BACSU	Putative peptidoglycan O-acetyltransferase YrhL	yrhL	Bacillus subtilis (strain 168)	COG1835	M	Peptidoglycan/LPS O-acetylase OafA/YrhL, contains acyltransferase and SGNH-hydrolase domains	--	--	--	--	--	--	--	GO:0009103(lipopolysaccharide biosynthetic process);GO:0033692(cellular polysaccharide biosynthetic process)	GO:0005886(plasma membrane);GO:0016020(membrane);GO:0016021(integral component of membrane)	GO:0016747(acyltransferase activity, transferring groups other than amino-acyl groups)
orf00633	50	ANF35527.1	hypothetical protein BCBMB205_06250 [Bacillus velezensis]	--	--	--	--	--	--	--	--	--	--	--	--	--	--	--	--	--
orf00634	286	WP_007609813.1	MULTISPECIES: anti-sigma-V factor rsiV [Bacillus]	O05403|RSIV_BACSU	Anti-sigma-V factor RsiV	rsiV	Bacillus subtilis (strain 168)	--	--	--	--	--	--	--	--	--	--	None	GO:0005886(plasma membrane);GO:0016021(integral component of membrane)	None
orf00635	165	WP_003155802.1	MULTISPECIES: sigma-70 family RNA polymerase sigma factor [Bacillus]	O05404|SIGV_BACSU	RNA polymerase sigma factor SigV	sigV	Bacillus subtilis (strain 168)	COG1595	K	DNA-directed RNA polymerase specialized sigma subunit, sigma24 family	--	--	--	--	--	--	--	GO:0006352(DNA-templated transcription, initiation)	None	GO:0003677(DNA binding);GO:0016987(sigma factor activity)
orf00636	346	WP_007408876.1	MULTISPECIES: 2,3-butanediol dehydrogenase [Bacillus]	O34788|BDHA_BACSU	(R,R)-butanediol dehydrogenase	bdhA	Bacillus subtilis (strain 168)	COG1063	ER	Threonine dehydrogenase or related Zn-dependent dehydrogenase	K00004	BDH, butB	(R,R)-butanediol dehydrogenase / meso-butanediol dehydrogenase / diacetyl reductase [EC:1.1.1.4 1.1.1.- 1.1.1.303]	ko00650	Butanoate metabolism	Carbohydrate metabolism	Metabolism	None	None	GO:0000721((R,R)-butanediol dehydrogenase activity);GO:0008270(zinc ion binding)
orf00637	122	AFJ60701.1	conserved hypothetical protein YdjM [Bacillus amyloliquefaciens Y2]	P40775|YDJM_BACSU	Uncharacterized protein YdjM	ydjM	Bacillus subtilis (strain 168)	--	--	--	--	--	--	--	--	--	--	--	--	--
orf00638	348	WP_032872563.1	MULTISPECIES: PD40 domain-containing protein [Bacillus]	O34353|YDJN_BACSU	Uncharacterized protein YdjN	ydjN	Bacillus subtilis (strain 168)	COG0823	U	Periplasmic component TolB of the Tol biopolymer transport system	--	--	--	--	--	--	--	--	--	--
orf00639	46	ANF35533.1	hypothetical protein BCBMB205_06310 [Bacillus velezensis]	--	--	--	--	--	--	--	--	--	--	--	--	--	--	--	--	--
orf00640	69	WP_007408879.1	MULTISPECIES: cold-shock protein [Bacillus]	O34759|YDJO_BACSU	Uncharacterized protein YdjO	ydjO	Bacillus subtilis (strain 168)	--	--	--	--	--	--	--	--	--	--	--	--	--
orf00641	512	WP_032872561.1	MULTISPECIES: multicopper oxidase family protein [Bacillus]	P07788|COTA_BACSU	Spore coat protein A	cotA	Bacillus subtilis (strain 168)	COG2132	DPM	Multicopper oxidase with three cupredoxin domains (includes cell division protein FtsP and spore coat protein CotA)	K06324	cotA	spore coat protein A, manganese oxidase [EC:1.16.3.3]	None	None	None	None	GO:0030435(sporulation resulting in formation of a cellular spore)	GO:0030288(outer membrane-bounded periplasmic space)	GO:0005507(copper ion binding);GO:0016491(oxidoreductase activity)
orf00642	461	WP_012116987.1	MULTISPECIES: GABA permease [Bacillus]	P46349|GABP_BACSU	GABA permease	gabP	Bacillus subtilis (strain 168)	COG1113	E	L-asparagine transporter or related permease	K11735	gabP	GABA permease	None	None	None	None	GO:0009450(gamma-aminobutyric acid catabolic process)	GO:0005886(plasma membrane);GO:0016021(integral component of membrane)	GO:0015185(gamma-aminobutyric acid transmembrane transporter activity)
orf00643	37	ANF35537.1	hypothetical protein BCBMB205_06350 [Bacillus velezensis]	--	--	--	--	--	--	--	--	--	--	--	--	--	--	--	--	--
orf00644	320	WP_032872559.1	MULTISPECIES: MoxR family ATPase [Bacillus]	P94474|YEAC_BACSU	Uncharacterized protein YeaC	yeaC	Bacillus subtilis (strain 168)	COG0714	R	MoxR-like ATPase	K03924	moxR	MoxR-like ATPase [EC:3.6.3.-]	None	None	None	None	None	None	GO:0005524(ATP binding);GO:0016887(ATP hydrolysis activity)
orf00645	394	WP_032872558.1	MULTISPECIES: DUF58 domain-containing protein [Bacillus]	P94475|YEAD_BACSU	Uncharacterized protein YeaD	yeaD	Bacillus subtilis (strain 168)	COG1721	S	Uncharacterized conserved protein, DUF58 family, contains vWF domain	--	--	--	--	--	--	--	--	--	--
orf00646	735	WP_032872556.1	MULTISPECIES: DUF4129 domain-containing protein [Bacillus]	P94476|YEBA_BACSU	Uncharacterized protein YebA	yebA	Bacillus subtilis (strain 168)	COG1305	O	Transglutaminase-like enzyme, putative cysteine protease	--	--	--	--	--	--	--	None	GO:0005886(plasma membrane);GO:0016021(integral component of membrane)	None
orf00647	516	AGZ55358.1	guaA [Bacillus amyloliquefaciens CC178]	A7Z235|GUAA_BACVZ	GMP synthase [glutamine-hydrolyzing]	guaA	Bacillus velezensis (strain DSM 23117 / BGSC 10A6 / FZB42)	COG0518|COG0519	F|F	GMP synthase, glutamine amidotransferase domain|GMP synthase, PP-ATPase domain/subunit	K01951	guaA, GMPS	GMP synthase (glutamine-hydrolysing) [EC:6.3.5.2]	ko00230|ko00983	Purine metabolism|Drug metabolism - other enzymes	Nucleotide metabolism|Xenobiotics biodegradation and metabolism	Metabolism|Metabolism	GO:0006541(glutamine metabolic process)	None	GO:0003922(GMP synthase (glutamine-hydrolyzing) activity);GO:0005524(ATP binding);GO:0016462(pyrophosphatase activity)
orf00648	635	ANF35542.1	hypothetical protein BCBMB205_06400 [Bacillus velezensis]	--	--	--	--	--	--	--	--	--	--	--	--	--	--	--	--	--
orf00649	177	WP_032872554.1	MULTISPECIES: sigma-70 family RNA polymerase sigma factor [Bacillus]	O05404|SIGV_BACSU	RNA polymerase sigma factor SigV	sigV	Bacillus subtilis (strain 168)	COG1595	K	DNA-directed RNA polymerase specialized sigma subunit, sigma24 family	--	--	--	--	--	--	--	GO:0006352(DNA-templated transcription, initiation)	None	GO:0003677(DNA binding);GO:0016987(sigma factor activity)
orf00650	479	WP_032872552.1	MULTISPECIES: DUF4179 domain-containing protein [Bacillus]	--	--	--	--	--	--	--	--	--	--	--	--	--	--	--	--	--
orf00651	440	AFJ60722.1	hypoxanthine/guanine permease [Bacillus amyloliquefaciens Y2]	O34987|PBUG_BACSU	Guanine/hypoxanthine permease PbuG	pbuG	Bacillus subtilis (strain 168)	COG2252	F	Xanthine/guanine/uracil/vitamin C permease GhxP/GhxQ, nucleobase:cation symporter 2 ( NCS2) family	K06901	pbuG, azgA, ghxP, ghxQ, adeQ	adenine/guanine/hypoxanthine permease	None	None	None	None	None	GO:0005886(plasma membrane);GO:0016021(integral component of membrane)	GO:0005345(purine nucleobase transmembrane transporter activity)
orf00652	260	WP_032872549.1	MULTISPECIES: hypothetical protein [Bacillus]	O34341|YEBC_BACSU	Uncharacterized protein YebC	yebC	Bacillus subtilis (strain 168)	--	--	--	--	--	--	--	--	--	--	None	GO:0005886(plasma membrane);GO:0016021(integral component of membrane)	None
orf00653	65	WP_003155777.1	MULTISPECIES: Fur-regulated basic protein FbpA [Bacillus]	O34904|YEBD_BACSU	Uncharacterized protein YebD	yebD	Bacillus subtilis (strain 168)	--	--	--	--	--	--	--	--	--	--	--	--	--
orf00654	184	WP_007609840.1	MULTISPECIES: DUF2179 domain-containing protein [Bacillus]	A7Z241|Y682_BACVZ	UPF0316 protein RBAM_006820	RBAM_006820	Bacillus velezensis (strain DSM 23117 / BGSC 10A6 / FZB42)	COG4843	S	Uncharacterized conserved protein YebE, UPF0316/DUF2179 family	--	--	--	--	--	--	--	None	GO:0005886(plasma membrane);GO:0016021(integral component of membrane)	None
orf00655	65	WP_007609843.1	MULTISPECIES: NETI motif-containing protein [Bacillus]	O34700|YEBG_BACSU	Uncharacterized protein YebG	yebG	Bacillus subtilis (strain 168)	--	--	--	--	--	--	--	--	--	--	--	--	--
orf00656	162	WP_003155768.1	MULTISPECIES: 5-(carboxyamino)imidazole ribonucleotide mutase [Bacillus]	P12044|PURE_BACSU	N5-carboxyaminoimidazole ribonucleotide mutase	purE	Bacillus subtilis (strain 168)	COG0041	F	Phosphoribosylcarboxyaminoimidazole (NCAIR) mutase	K01588	purE	5-(carboxyamino)imidazole ribonucleotide mutase [EC:5.4.99.18]	ko00230	Purine metabolism	Nucleotide metabolism	Metabolism	GO:0006189('de novo' IMP biosynthetic process)	None	GO:0034023(5-(carboxyamino)imidazole ribonucleotide mutase activity)
orf00657	380	AMQ70249.1	phosphoribosylaminoimidazole carboxylase [Bacillus amyloliquefaciens UMAF6639]	P12045|PURK_BACSU	N5-carboxyaminoimidazole ribonucleotide synthase	purK	Bacillus subtilis (strain 168)	COG0026	F	Phosphoribosylaminoimidazole carboxylase (NCAIR synthetase)	K01589	purK	5-(carboxyamino)imidazole ribonucleotide synthase [EC:6.3.4.18]	ko00230	Purine metabolism	Nucleotide metabolism	Metabolism	GO:0006189('de novo' IMP biosynthetic process)	GO:0005829(cytosol)	GO:0004638(phosphoribosylaminoimidazole carboxylase activity);GO:0005524(ATP binding);GO:0034028(5-(carboxyamino)imidazole ribonucleotide synthase activity);GO:0046872(metal ion binding)
orf00658	430	WP_032872546.1	MULTISPECIES: adenylosuccinate lyase [Bacillus]	P12047|PUR8_BACSU	Adenylosuccinate lyase	purB	Bacillus subtilis (strain 168)	COG0015	F	Adenylosuccinate lyase	K01756	purB, ADSL	adenylosuccinate lyase [EC:4.3.2.2]	ko00230|ko00250	Purine metabolism|Alanine, aspartate and glutamate metabolism	Nucleotide metabolism|Amino acid metabolism	Metabolism|Metabolism	GO:0006167(AMP biosynthetic process);GO:0006189('de novo' IMP biosynthetic process);GO:0044208('de novo' AMP biosynthetic process)	GO:0005829(cytosol)	GO:0004018(N6-(1,2-dicarboxyethyl)AMP AMP-lyase (fumarate-forming) activity);GO:0070626((S)-2-(5-amino-1-(5-phospho-D-ribosyl)imidazole-4-carboxamido)succinate AMP-lyase (fumarate-forming) activity)
orf00659	239	WP_032872544.1	MULTISPECIES: phosphoribosylaminoimidazolesuccinocarboxamide synthase [Bacillus]	P12046|PUR7_BACSU	Phosphoribosylaminoimidazole-succinocarboxamide synthase	purC	Bacillus subtilis (strain 168)	COG0152	F	Phosphoribosylaminoimidazole-succinocarboxamide synthase	K01923	purC	phosphoribosylaminoimidazole-succinocarboxamide synthase [EC:6.3.2.6]	ko00230	Purine metabolism	Nucleotide metabolism	Metabolism	GO:0006189('de novo' IMP biosynthetic process);GO:0009236(cobalamin biosynthetic process)	GO:0005829(cytosol)	GO:0004639(phosphoribosylaminoimidazolesuccinocarboxamide synthase activity);GO:0005524(ATP binding)
orf00660	84	WP_003155758.1	MULTISPECIES: phosphoribosylformylglycinamidine synthase subunit PurS [Bacillus]	P12049|PURS_BACSU	Phosphoribosylformylglycinamidine synthase subunit PurS	purS	Bacillus subtilis (strain 168)	COG1828	F	Phosphoribosylformylglycinamidine (FGAM) synthase, PurS subunit	K23264	purS	phosphoribosylformylglycinamidine synthase subunit PurS [EC:6.3.5.3]	ko00230	Purine metabolism	Nucleotide metabolism	Metabolism	GO:0006189('de novo' IMP biosynthetic process)	GO:0005737(cytoplasm)	GO:0004642(phosphoribosylformylglycinamidine synthase activity);GO:0005524(ATP binding)
orf00661	227	WP_015388591.1	MULTISPECIES: phosphoribosylformylglycinamidine synthase subunit PurQ [Bacillus]	A7Z248|PURQ_BACVZ	Phosphoribosylformylglycinamidine synthase subunit PurQ	purQ	Bacillus velezensis (strain DSM 23117 / BGSC 10A6 / FZB42)	COG0047	F	Phosphoribosylformylglycinamidine (FGAM) synthase, glutamine amidotransferase domain	K23265	purQ	phosphoribosylformylglycinamidine synthase subunit PurQ / glutaminase [EC:6.3.5.3 3.5.1.2]	ko00220|ko00230|ko00250|ko00470	Arginine biosynthesis|Purine metabolism|Alanine, aspartate and glutamate metabolism|D-Amino acid metabolism	Amino acid metabolism|Nucleotide metabolism|Amino acid metabolism|Metabolism of other amino acids	Metabolism|Metabolism|Metabolism|Metabolism	GO:0006189('de novo' IMP biosynthetic process);GO:0006541(glutamine metabolic process)	GO:0005737(cytoplasm)	GO:0004359(glutaminase activity);GO:0004642(phosphoribosylformylglycinamidine synthase activity);GO:0005524(ATP binding)
orf00662	742	WP_032872542.1	MULTISPECIES: phosphoribosylformylglycinamidine synthase subunit PurL [Bacillus]	A7Z249|PURL_BACVZ	Phosphoribosylformylglycinamidine synthase subunit PurL	purL	Bacillus velezensis (strain DSM 23117 / BGSC 10A6 / FZB42)	COG0046	F	Phosphoribosylformylglycinamidine (FGAM) synthase, synthetase domain	K23269	purL	phosphoribosylformylglycinamidine synthase subunit PurL [EC:6.3.5.3]	ko00230	Purine metabolism	Nucleotide metabolism	Metabolism	GO:0006189('de novo' IMP biosynthetic process)	GO:0005737(cytoplasm)	GO:0000287(magnesium ion binding);GO:0004642(phosphoribosylformylglycinamidine synthase activity);GO:0005524(ATP binding)
orf00663	476	WP_032872540.1	MULTISPECIES: amidophosphoribosyltransferase [Bacillus]	P00497|PUR1_BACSU	Amidophosphoribosyltransferase	purF	Bacillus subtilis (strain 168)	COG0034	F	Glutamine phosphoribosylpyrophosphate amidotransferase	K00764	purF, PPAT	amidophosphoribosyltransferase [EC:2.4.2.14]	ko00230|ko00250	Purine metabolism|Alanine, aspartate and glutamate metabolism	Nucleotide metabolism|Amino acid metabolism	Metabolism|Metabolism	GO:0006164(purine nucleotide biosynthetic process);GO:0006189('de novo' IMP biosynthetic process);GO:0006541(glutamine metabolic process);GO:0009113(purine nucleobase biosynthetic process);GO:0009116(nucleoside metabolic process)	None	GO:0000287(magnesium ion binding);GO:0004044(amidophosphoribosyltransferase activity);GO:0051539(4 iron, 4 sulfur cluster binding)
orf00664	346	WP_003155753.1	MULTISPECIES: phosphoribosylformylglycinamidine cyclo-ligase [Bacillus]	A7Z251|PUR5_BACVZ	Phosphoribosylformylglycinamidine cyclo-ligase	purM	Bacillus velezensis (strain DSM 23117 / BGSC 10A6 / FZB42)	COG0150	F	Phosphoribosylaminoimidazole (AIR) synthetase	K01933	purM	phosphoribosylformylglycinamidine cyclo-ligase [EC:6.3.3.1]	ko00230	Purine metabolism	Nucleotide metabolism	Metabolism	GO:0006189('de novo' IMP biosynthetic process)	GO:0005737(cytoplasm)	GO:0004641(phosphoribosylformylglycinamidine cyclo-ligase activity);GO:0005524(ATP binding)
orf00665	195	WP_003155752.1	MULTISPECIES: phosphoribosylglycinamide formyltransferase [Bacillus]	P12040|PUR3_BACSU	Phosphoribosylglycinamide formyltransferase	purN	Bacillus subtilis (strain 168)	COG0299	F	Folate-dependent phosphoribosylglycinamide formyltransferase PurN	K11175	purN	phosphoribosylglycinamide formyltransferase 1 [EC:2.1.2.2]	ko00230|ko00670	Purine metabolism|One carbon pool by folate	Nucleotide metabolism|Metabolism of cofactors and vitamins	Metabolism|Metabolism	GO:0006189('de novo' IMP biosynthetic process)	GO:0005737(cytoplasm);GO:0005829(cytosol)	GO:0004644(phosphoribosylglycinamide formyltransferase activity)
orf00666	512	WP_032872538.1	MULTISPECIES: bifunctional phosphoribosylaminoimidazolecarboxamide formyltransferase/IMP cyclohydrolase [Bacillus]	P12048|PUR9_BACSU	Bifunctional purine biosynthesis protein PurH	purH	Bacillus subtilis (strain 168)	COG0138	F	AICAR transformylase/IMP cyclohydrolase PurH	K00602	purH	phosphoribosylaminoimidazolecarboxamide formyltransferase / IMP cyclohydrolase [EC:2.1.2.3 3.5.4.10]	ko00230|ko00670|ko01523	Purine metabolism|One carbon pool by folate|Antifolate resistance	Nucleotide metabolism|Metabolism of cofactors and vitamins|Drug resistance: antineoplastic	Metabolism|Metabolism|Human Diseases	GO:0006189('de novo' IMP biosynthetic process)	GO:0005829(cytosol)	GO:0003937(IMP cyclohydrolase activity);GO:0004643(phosphoribosylaminoimidazolecarboxamide formyltransferase activity)
orf00667	422	WP_032871756.1	MULTISPECIES: phosphoribosylamine--glycine ligase [Bacillus]	P12039|PUR2_BACSU	Phosphoribosylamine--glycine ligase	purD	Bacillus subtilis (strain 168)	COG0151	F	Phosphoribosylamine-glycine ligase	K01945	purD	phosphoribosylamine---glycine ligase [EC:6.3.4.13]	ko00230	Purine metabolism	Nucleotide metabolism	Metabolism	GO:0006189('de novo' IMP biosynthetic process);GO:0009113(purine nucleobase biosynthetic process)	None	GO:0004637(phosphoribosylamine-glycine ligase activity);GO:0005524(ATP binding);GO:0046872(metal ion binding)
orf00668	77	AHZ14647.1	hypothetical protein V529_06210 [Bacillus velezensis SQR9]	C0H3X3|YEZF_BACSU	Uncharacterized membrane protein YezF	yezF	Bacillus subtilis (strain 168)	--	--	--	--	--	--	--	--	--	--	None	GO:0005886(plasma membrane);GO:0016021(integral component of membrane)	None
orf00669	580	WP_032872533.1	MULTISPECIES: adenine deaminase [Bacillus]	O34909|YERA_BACSU	Putative adenine deaminase YerA	yerA	Bacillus subtilis (strain 168)	COG1001	F	Adenine deaminase	K01486	ade	adenine deaminase [EC:3.5.4.2]	ko00230	Purine metabolism	Nucleotide metabolism	Metabolism	GO:0006146(adenine catabolic process)	None	GO:0000034(adenine deaminase activity)
orf00670	331	WP_032872531.1	MULTISPECIES: DUF3048 domain-containing protein [Bacillus]	O34968|YERB_BACSU	Putative lipoprotein YerB	yerB	Bacillus subtilis (strain 168)	--	--	--	--	--	--	--	--	--	--	None	GO:0005886(plasma membrane)	None
orf00671	105	AEB62248.1	hypothetical protein LL3_00701 [Bacillus amyloliquefaciens LL3]	Q7BVT7|YERC_BACSU	Uncharacterized protein YerC	yerC	Bacillus subtilis (strain 168)	COG4496	R	Predicted DNA-binding transcriptional regulator YerC, contains ArsR-like HTH domain	--	--	--	--	--	--	--	None	None	GO:0003700(DNA-binding transcription factor activity);GO:0043565(sequence-specific DNA binding)
orf00672	524	WP_032872529.1	MULTISPECIES: FMN-binding glutamate synthase family protein [Bacillus]	O34849|YERD_BACSU	Glutamate synthase large subunit-like protein YerD	yerD	Bacillus subtilis (strain 168)	COG0069	E	Glutamate synthase domain 2	--	--	--	--	--	--	--	GO:0006537(glutamate biosynthetic process)	GO:0005886(plasma membrane);GO:0016021(integral component of membrane)	GO:0015930(glutamate synthase activity);GO:0016491(oxidoreductase activity)
orf00673	54	ANS37468.1	hypothetical protein A5891_03400 [Bacillus velezensis]	--	--	--	--	--	--	--	--	--	--	--	--	--	--	--	--	--
orf00674	229	WP_003155740.1	MULTISPECIES: heptaprenylglyceryl phosphate synthase [Bacillus]	A7Z259|PCRB_BACVZ	Heptaprenylglyceryl phosphate synthase	pcrB	Bacillus velezensis (strain DSM 23117 / BGSC 10A6 / FZB42)	COG1646	I	Glycerol-1-phosphate heptaprenyltransferase	K07094	pcrB	heptaprenylglyceryl phosphate synthase [EC:2.5.1.-]	ko00564	Glycerophospholipid metabolism	Lipid metabolism	Metabolism	GO:0046474(glycerophospholipid biosynthetic process)	None	GO:0000287(magnesium ion binding);GO:0002094(polyprenyltransferase activity)
orf00675	739	WP_032872525.1	MULTISPECIES: DNA helicase PcrA [Bacillus]	O34580|PCRA_BACSU	ATP-dependent DNA helicase PcrA	pcrA	Bacillus subtilis (strain 168)	COG0210	L	Superfamily I DNA or RNA helicase	K03657	uvrD, pcrA	DNA helicase II / ATP-dependent DNA helicase PcrA [EC:3.6.4.12]	ko03420|ko03430	Nucleotide excision repair|Mismatch repair	Replication and repair|Replication and repair	Genetic Information Processing|Genetic Information Processing	GO:0000725(recombinational repair);GO:0006268(DNA unwinding involved in DNA replication)	GO:0005829(cytosol);GO:0033202(DNA helicase complex)	GO:0003677(DNA binding);GO:0005524(ATP binding);GO:0043138(3'-5' DNA helicase activity)
orf00676	669	ANF35570.1	DNA ligase LigA [Bacillus velezensis]	A7Z261|DNLJ_BACVZ	DNA ligase	ligA	Bacillus velezensis (strain DSM 23117 / BGSC 10A6 / FZB42)	COG0272	L	NAD-dependent DNA ligase	K01972	E6.5.1.2, ligA, ligB	DNA ligase (NAD+) [EC:6.5.1.2]	ko03030|ko03410|ko03420|ko03430	DNA replication|Base excision repair|Nucleotide excision repair|Mismatch repair	Replication and repair|Replication and repair|Replication and repair|Replication and repair	Genetic Information Processing|Genetic Information Processing|Genetic Information Processing|Genetic Information Processing	GO:0006260(DNA replication);GO:0006281(DNA repair);GO:0006355(regulation of transcription, DNA-templated)	None	GO:0003677(DNA binding);GO:0003911(DNA ligase (NAD+) activity);GO:0005524(ATP binding);GO:0008134(transcription factor binding);GO:0046872(metal ion binding)
orf00677	398	WP_007609871.1	MULTISPECIES: CamS family sex pheromone protein [Bacillus]	O34629|YERH_BACSU	Uncharacterized lipoprotein YerH	yerH	Bacillus subtilis (strain 168)	COG4851	R	Uncharacterized conserved protein involved in sex pheromone biosynthesis	--	--	--	--	--	--	--	None	GO:0005886(plasma membrane)	None
orf00678	331	WP_032872521.1	MULTISPECIES: phosphotransferase enzyme family protein [Bacillus]	O34640|YERI_BACSU	Uncharacterized protein YerI	yerI	Bacillus subtilis (strain 168)	COG2334	T	Ser/Thr protein kinase RdoA involved in Cpx stress response, MazF antagonist	--	--	--	--	--	--	--	GO:0009088(threonine biosynthetic process)	None	GO:0004413(homoserine kinase activity);GO:0019202(amino acid kinase activity)
orf00679	248	ANF35573.1	putative Mg2+ transporter-C (MgtC) family protein [Bacillus velezensis]	Q45514|SAPB_BACSU	Protein SapB	sapB	Bacillus subtilis (strain 168)	COG1285	P	Magnesium uptake protein YhiD/SapB, involved in acid resistance	K07507	mgtC	putative Mg2+ transporter-C (MgtC) family protein	None	None	None	None	None	GO:0005886(plasma membrane);GO:0016021(integral component of membrane)	None
orf00680	477	ARZ56999.1	proline:sodium symporter [Bacillus velezensis]	O06493|OPUE_BACSU	Osmoregulated proline transporter OpuE	opuE	Bacillus subtilis (strain 168)	COG0591	E	Na+/proline symporter	K03307	TC.SSS	solute:Na+ symporter, SSS family	None	None	None	None	GO:0015824(proline transport);GO:0035524(proline transmembrane transport)	GO:0005886(plasma membrane);GO:0016021(integral component of membrane)	GO:0005298(proline:sodium symporter activity);GO:0031402(sodium ion binding)
orf00681	96	WP_003155732.1	MULTISPECIES: Asp-tRNA(Asn)/Glu-tRNA(Gln) amidotransferase subunit GatC [Bacillus]	A7Z266|GATC_BACVZ	Aspartyl/glutamyl-tRNA(Asn/Gln) amidotransferase subunit C	gatC	Bacillus velezensis (strain DSM 23117 / BGSC 10A6 / FZB42)	COG0721	J	Asp-tRNAAsn/Glu-tRNAGln amidotransferase C subunit	K02435	gatC, GATC	aspartyl-tRNA(Asn)/glutamyl-tRNA(Gln) amidotransferase subunit C [EC:6.3.5.6 6.3.5.7]	ko00970	Aminoacyl-tRNA biosynthesis	Translation	Genetic Information Processing	GO:0006412(translation);GO:0006450(regulation of translational fidelity)	None	GO:0005524(ATP binding);GO:0050566(asparaginyl-tRNA synthase (glutamine-hydrolyzing) activity);GO:0050567(glutaminyl-tRNA synthase (glutamine-hydrolyzing) activity)
orf00682	485	WP_007609878.1	MULTISPECIES: Asp-tRNA(Asn)/Glu-tRNA(Gln) amidotransferase subunit GatA [Bacillus]	A7Z267|GATA_BACVZ	Glutamyl-tRNA(Gln) amidotransferase subunit A	gatA	Bacillus velezensis (strain DSM 23117 / BGSC 10A6 / FZB42)	COG0154	J	Asp-tRNAAsn/Glu-tRNAGln amidotransferase A subunit or related amidase	K02433	gatA, QRSL1	aspartyl-tRNA(Asn)/glutamyl-tRNA(Gln) amidotransferase subunit A [EC:6.3.5.6 6.3.5.7]	ko00970	Aminoacyl-tRNA biosynthesis	Translation	Genetic Information Processing	GO:0006412(translation)	GO:0030956(glutamyl-tRNA(Gln) amidotransferase complex)	GO:0005524(ATP binding);GO:0016787(hydrolase activity);GO:0050567(glutaminyl-tRNA synthase (glutamine-hydrolyzing) activity)
orf00683	476	WP_003155730.1	MULTISPECIES: Asp-tRNA(Asn)/Glu-tRNA(Gln) amidotransferase subunit GatB [Bacillus]	A7Z268|GATB_BACVZ	Aspartyl/glutamyl-tRNA(Asn/Gln) amidotransferase subunit B	gatB	Bacillus velezensis (strain DSM 23117 / BGSC 10A6 / FZB42)	COG0064	J	Asp-tRNAAsn/Glu-tRNAGln amidotransferase B subunit	K02434	gatB, PET112	aspartyl-tRNA(Asn)/glutamyl-tRNA(Gln) amidotransferase subunit B [EC:6.3.5.6 6.3.5.7]	ko00970	Aminoacyl-tRNA biosynthesis	Translation	Genetic Information Processing	GO:0006412(translation)	None	GO:0005524(ATP binding);GO:0050566(asparaginyl-tRNA synthase (glutamine-hydrolyzing) activity);GO:0050567(glutaminyl-tRNA synthase (glutamine-hydrolyzing) activity)
orf00684	282	WP_032872517.1	MULTISPECIES: TetR/AcrR family transcriptional regulator [Bacillus]	O31500|YERO_BACSU	Uncharacterized HTH-type transcriptional regulator YerO	yerO	Bacillus subtilis (strain 168)	COG1309	K	DNA-binding protein, AcrR family, includes nucleoid occlusion protein SlmA	--	--	--	--	--	--	--	None	None	GO:0003677(DNA binding)
orf00685	1047	WP_032872515.1	MULTISPECIES: efflux RND transporter permease subunit [Bacillus]	O31501|SWRC_BACSU	Swarming motility protein SwrC	swrC	Bacillus subtilis (strain 168)	COG0841	V	Multidrug efflux pump subunit AcrB	K03296	TC.HAE1	hydrophobic/amphiphilic exporter-1 (mainly G- bacteria), HAE1 family	None	None	None	None	GO:0046677(response to antibiotic)	GO:0005886(plasma membrane)	GO:0042910(xenobiotic transmembrane transporter activity)
orf00686	303	WP_032872513.1	MULTISPECIES: diacylglycerol kinase [Bacillus]	O31502|DAGK_BACSU	Diacylglycerol kinase	dagK	Bacillus subtilis (strain 168)	COG1597	IR	Phosphatidylglycerol kinase, diacylglycerol kinase family	K07029	dagK	diacylglycerol kinase (ATP) [EC:2.7.1.107]	ko00561|ko00564	Glycerolipid metabolism|Glycerophospholipid metabolism	Lipid metabolism|Lipid metabolism	Metabolism|Metabolism	GO:0008654(phospholipid biosynthetic process)	None	GO:0003951(NAD+ kinase activity);GO:0004143(diacylglycerol kinase activity);GO:0005524(ATP binding);GO:0046872(metal ion binding)
orf00687	458	WP_032872511.1	MULTISPECIES: 23S rRNA (uracil(1939)-C(5))-methyltransferase RlmD [Bacillus]	O31503|RLMCD_BACSU	23S rRNA (uracil-C(5))-methyltransferase RlmCD	rlmCD	Bacillus subtilis (strain 168)	COG2265	J	tRNA/tmRNA/rRNA uracil-C5-methylase, TrmA/RlmC/RlmD family	K03215	rumA	23S rRNA (uracil1939-C5)-methyltransferase [EC:2.1.1.190]	None	None	None	None	GO:0031167(rRNA methylation);GO:0070475(rRNA base methylation)	None	GO:0046872(metal ion binding);GO:0051539(4 iron, 4 sulfur cluster binding);GO:0070041(rRNA (uridine-C5-)-methyltransferase activity)
orf00688	650	WP_032872508.1	MULTISPECIES: DUF2075 domain-containing protein [Bacillus]	Q12179|YP245_YEAST	Uncharacterized protein YPL245W	YPL245W	Saccharomyces cerevisiae (strain ATCC 204508 / S288c)	COG3410	S	Uncharacterized conserved protein, DUF2075 family	K09384	K09384	uncharacterized protein	None	None	None	None	None	GO:0005634(nucleus);GO:0005737(cytoplasm)	None
orf00689	317	WP_003155721.1	MULTISPECIES: ATP-binding cassette domain-containing protein [Bacillus]	P94440|LNRL_BACSU	Linearmycin resistance ATP-binding protein LnrL	lnrL	Bacillus subtilis (strain 168)	COG1131	V	ABC-type multidrug transport system, ATPase component	K11050	cylA	multidrug/hemolysin transport system ATP-binding protein	ko02010	ABC transporters	Membrane transport	Environmental Information Processing	None	None	GO:0005524(ATP binding);GO:0042626(ATPase-coupled transmembrane transporter activity)
orf00690	291	WP_007609910.1	MULTISPECIES: ABC transporter permease [Bacillus]	--	--	--	--	COG0842	V	ABC-type multidrug transport system, permease component	K11051	cylB	multidrug/hemolysin transport system permease protein	ko02010	ABC transporters	Membrane transport	Environmental Information Processing	--	--	--
orf00691	156	WP_032872506.1	MULTISPECIES: antitoxin YezG family protein [Bacillus]	C0H3X4|YEZG_BACSU	Probable antitoxin YezG	yezG	Bacillus subtilis (strain 168)	--	--	--	--	--	--	--	--	--	--	None	GO:0005737(cytoplasm)	None
orf00692	156	WP_032872504.1	MULTISPECIES: DUF600 family protein [Bacillus]	C0H3X4|YEZG_BACSU	Probable antitoxin YezG	yezG	Bacillus subtilis (strain 168)	--	--	--	--	--	--	--	--	--	--	None	GO:0005737(cytoplasm)	None
orf00693	153	WP_032872502.1	MULTISPECIES: antitoxin YezG family protein [Bacillus]	C0H3X4|YEZG_BACSU	Probable antitoxin YezG	yezG	Bacillus subtilis (strain 168)	--	--	--	--	--	--	--	--	--	--	None	GO:0005737(cytoplasm)	None
orf00694	162	WP_032872500.1	MULTISPECIES: DUF600 family protein [Bacillus]	Q2G178|ESSG_STAA8	Type VII secretion system protein EsaG	essG	Staphylococcus aureus (strain NCTC 8325 / PS 47)	--	--	--	--	--	--	--	--	--	--	None	GO:0005737(cytoplasm)	None
orf00695	158	WP_032872498.1	MULTISPECIES: antitoxin YezG family protein [Bacillus]	C0H3X4|YEZG_BACSU	Probable antitoxin YezG	yezG	Bacillus subtilis (strain 168)	--	--	--	--	--	--	--	--	--	--	None	GO:0005737(cytoplasm)	None
orf00696	668	WP_032872602.1	MULTISPECIES: ribonuclease YeeF family protein [Bacillus]	O31506|YEEF_BACSU	Putative ribonuclease YeeF	yeeF	Bacillus subtilis (strain 168)	COG5444	V	Predicted ribonuclease, toxin component of the YeeF-YezG toxin-antitoxin module	--	--	--	--	--	--	--	None	None	GO:0004518(nuclease activity)
orf00697	239	WP_003155709.1	MULTISPECIES: YebC/PmpR family DNA-binding transcriptional regulator [Bacillus]	A7Z282|Y723_BACVZ	Probable transcriptional regulatory protein RBAM_007230	RBAM_007230	Bacillus velezensis (strain DSM 23117 / BGSC 10A6 / FZB42)	COG0217	KJ	Transcriptional and/or translational regulatory protein YebC/TACO1	--	--	--	--	--	--	--	GO:0006355(regulation of transcription, DNA-templated)	GO:0005737(cytoplasm)	GO:0003677(DNA binding)
orf00698	86	WP_032872496.1	MULTISPECIES: hypothetical protein [Bacillus]	--	--	--	--	--	--	--	--	--	--	--	--	--	--	--	--	--
orf00699	283	WP_032872494.1	MULTISPECIES: aminoglycoside 6-adenylyltransferase [Bacillus]	P17585|AADK_BACSU	Aminoglycoside 6-adenylyltransferase	aadK	Bacillus subtilis (strain 168)	--	--	--	K05593	aadK	aminoglycoside 6-adenylyltransferase [EC:2.7.7.-]	None	None	None	None	None	GO:0005737(cytoplasm)	GO:0016740(transferase activity)
orf00700	82	WP_003155704.1	MULTISPECIES: spore coat associated protein CotJA [Bacillus]	Q45536|COTJA_BACSU	Protein CotJA	cotJA	Bacillus subtilis (strain 168)	COG5882	D	Spore coat protein CotJA, required for the assembly of CotJC	K06332	cotJA	spore coat protein JA	None	None	None	None	--	--	--
orf00701	87	WP_007408934.1	MULTISPECIES: spore coat protein CotJB [Bacillus]	Q45537|COTJB_BACSU	Protein CotJB	cotJB	Bacillus subtilis (strain 168)	COG5883	D	Spore coat protein CotJB	K06333	cotJB	spore coat protein JB	None	None	None	None	--	--	--
orf00702	189	WP_003155700.1	MULTISPECIES: spore coat protein CotJC [Bacillus]	Q45538|COTJC_BACSU	Protein CotJC	cotJC	Bacillus subtilis (strain 168)	COG3546	P	Mn-containing catalase (includes spore coat protein CotJC)	K06334	cotJC	spore coat protein JC	None	None	None	None	None	None	GO:0004096(catalase activity);GO:0046872(metal ion binding)
orf00703	177	WP_032872492.1	MULTISPECIES: GNAT family N-acetyltransferase [Bacillus]	O31513|YESJ_BACSU	Uncharacterized N-acetyltransferase YesJ	yesJ	Bacillus subtilis (strain 168)	COG2153	R	Predicted N-acyltransferase, GNAT family	--	--	--	--	--	--	--	None	None	GO:0008080(N-acetyltransferase activity)
orf00704	92	WP_012117023.1	MULTISPECIES: YesK-like family protein [Bacillus]	--	--	--	--	--	--	--	--	--	--	--	--	--	--	--	--	--
orf00705	215	EJD67567.1	YetF, partial [Bacillus sp. 916]	O31533|YETF_BACSU	UPF0702 transmembrane protein YetF	yetF	Bacillus subtilis (strain 168)	COG2323	S	Uncharacterized membrane protein YcaP, DUF421 family	--	--	--	--	--	--	--	None	GO:0005886(plasma membrane);GO:0016021(integral component of membrane)	None
orf00706	108	WP_003155696.1	MULTISPECIES: heme-degrading oxygenase HmoA [Bacillus]	O31534|HMOA_BACSU	Heme-degrading monooxygenase HmoA	hmoA	Bacillus subtilis (strain 168)	COG2329	H	Heme-degrading monooxygenase HmoA and related ABM domain proteins	K07145	isdG, isdI	heme oxygenase (staphylobilin-producing) [EC:1.14.99.48]	ko00860	Porphyrin and chlorophyll metabolism	Metabolism of cofactors and vitamins	Metabolism	None	GO:0005737(cytoplasm)	GO:0004392(heme oxygenase (decyclizing) activity);GO:0004497(monooxygenase activity);GO:0046872(metal ion binding)
orf00707	121	CCF04234.1	putative protein yetH [Bacillus velezensis CAU B946]	O31535|YETH_BACSU	Uncharacterized protein YetH	yetH	Bacillus subtilis (strain 168)	COG0346	Q	Catechol 2,3-dioxygenase or related enzyme, vicinal oxygen chelate (VOC) family	--	--	--	--	--	--	--	GO:0046491(L-methylmalonyl-CoA metabolic process)	None	GO:0004493(methylmalonyl-CoA epimerase activity)
orf00708	288	WP_032872488.1	MULTISPECIES: STAS domain-containing protein [Bacillus]	P54504|RSBRD_BACSU	RsbT co-antagonist protein RsbRD	rsbRD	Bacillus subtilis (strain 168)	COG1366	T	Anti-anti-sigma regulatory factor (antagonist of anti-sigma factor)	K17763	rsbR	rsbT co-antagonist protein RsbR	None	None	None	None	None	GO:0005737(cytoplasm)	None
orf00709	78	ANF35603.1	hypothetical protein BCBMB205_07010 [Bacillus velezensis]	--	--	--	--	--	--	--	--	--	--	--	--	--	--	--	--	--
orf00710	57	WP_003155693.1	MULTISPECIES: YezD family protein [Bacillus]	O31538|YEZD_BACSU	Uncharacterized protein YezD	yezD	Bacillus subtilis (strain 168)	COG5583	S	Uncharacterized conserved protein YezD	--	--	--	--	--	--	--	--	--	--
orf00711	100	WP_007408940.1	MULTISPECIES: hypothetical protein [Bacillus]	P94465|RIBR_BACSU	RNA-binding riboflavin kinase RibR	ribR	Bacillus subtilis (strain 168)	COG0196	H	FAD synthase	K00861	RFK, FMN1	riboflavin kinase [EC:2.7.1.26]	ko00740	Riboflavin metabolism	Metabolism of cofactors and vitamins	Metabolism	GO:0006771(riboflavin metabolic process);GO:0009231(riboflavin biosynthetic process);GO:0009398(FMN biosynthetic process)	None	GO:0005524(ATP binding);GO:0008531(riboflavin kinase activity)
orf00712	214	WP_032872484.1	MULTISPECIES: Bax inhibitor-1/YccA family protein [Bacillus]	O31539|YETJ_BACSU	Uncharacterized protein YetJ	yetJ	Bacillus subtilis (strain 168)	COG0670	P	Integral membrane protein YbhL, putative Ca2+ regulator, Bax inhibitor (BI-1)/TMBIM family	K06890	K06890	uncharacterized protein	None	None	None	None	None	GO:0005886(plasma membrane);GO:0016021(integral component of membrane)	None
orf00713	170	WP_032872481.1	MULTISPECIES: MarR family transcriptional regulator [Bacillus]	O31541|YETL_BACSU	Uncharacterized HTH-type transcriptional regulator YetL	yetL	Bacillus subtilis (strain 168)	COG1846	K	DNA-binding transcriptional regulator, MarR family	--	--	--	--	--	--	--	GO:0006355(regulation of transcription, DNA-templated)	None	GO:0000976(transcription cis-regulatory region binding);GO:0003700(DNA-binding transcription factor activity)
orf00714	373	WP_023356765.1	MULTISPECIES: FAD-dependent oxidoreductase [Bacillus]	O06489|YETM_BACSU	Putative oxidoreductase YetM	yetM	Bacillus subtilis (strain 168)	COG0654	HC	2-polyprenyl-6-methoxyphenol hydroxylase and related FAD-dependent oxidoreductases	--	--	--	--	--	--	--	None	None	GO:0004497(monooxygenase activity);GO:0071949(FAD binding)
orf00715	356	WP_032872479.1	MULTISPECIES: DUF3900 domain-containing protein [Bacillus]	O06490|YETN_BACSU	Uncharacterized protein YetN	yetN	Bacillus subtilis (strain 168)	--	--	--	--	--	--	--	--	--	--	--	--	--
orf00716	1060	SDK45755.1	cytochrome P450 / NADPH-cytochrome P450 reductase [Bacillus velezensis]	O08394|CYPD_BACSU	Bifunctional cytochrome P450/NADPH--P450 reductase 1	cypD	Bacillus subtilis (strain 168)	COG0369|COG2124	FP|QV	Flavoprotein (flavin reductase) subunit CysJ of sulfite and N-hydroxylaminopurine reductases|Cytochrome P450	K14338	cypD_E, CYP102A, CYP505	cytochrome P450 / NADPH-cytochrome P450 reductase [EC:1.14.14.1 1.6.2.4]	ko00071|ko00380|ko00627	Fatty acid degradation|Tryptophan metabolism|Aminobenzoate degradation	Lipid metabolism|Amino acid metabolism|Xenobiotics biodegradation and metabolism	Metabolism|Metabolism|Metabolism	GO:0019395(fatty acid oxidation)	GO:0005829(cytosol)	GO:0003958(NADPH-hemoprotein reductase activity);GO:0005504(fatty acid binding);GO:0005506(iron ion binding);GO:0010181(FMN binding);GO:0016491(oxidoreductase activity);GO:0016709(oxidoreductase activity, acting on paired donors, with incorporation or reduction of molecular oxygen, NAD(P)H as one donor, and incorporation of one atom of oxygen);GO:0016712(oxidoreductase activity, acting on paired …
orf00717	39	EIF12264.1	hypothetical protein MY7_0566 [Bacillus sp. 5B6]	--	--	--	--	--	--	--	--	--	--	--	--	--	--	--	--	--
orf00718	42	AFZ89741.1	hypothetical protein B938_03555 [Bacillus velezensis AS43.3]	--	--	--	--	--	--	--	--	--	--	--	--	--	--	--	--	--
orf00719	642	WP_032872475.1	MULTISPECIES: LTA synthase family protein [Bacillus]	Q797B3|LTAS1_BACSU	Lipoteichoic acid synthase 1	ltaS1	Bacillus subtilis (strain 168)	COG1368	M	Phosphoglycerol transferase MdoB/OpgB, AlkP superfamily	K19005	ltaS	lipoteichoic acid synthase [EC:2.7.8.20]	ko00561	Glycerolipid metabolism	Lipid metabolism	Metabolism	GO:0070395(lipoteichoic acid biosynthetic process);GO:0071555(cell wall organization)	GO:0005576(extracellular region);GO:0005886(plasma membrane);GO:0016021(integral component of membrane)	GO:0008484(sulfuric ester hydrolase activity);GO:0016740(transferase activity);GO:0046872(metal ion binding)
orf00720	254	WP_032872473.1	MULTISPECIES: glucose-1-phosphate cytidylyltransferase [Bacillus]	O06486|RFBF_BACSU	Probable glucose-1-phosphate cytidylyltransferase	yfnH	Bacillus subtilis (strain 168)	COG1208	JM	NDP-sugar pyrophosphorylase, includes eIF-2Bgamma, eIF-2Bepsilon, and LPS biosynthesis protein s	K00978	rfbF	glucose-1-phosphate cytidylyltransferase [EC:2.7.7.33]	ko00500|ko00520|ko00541	Starch and sucrose metabolism|Amino sugar and nucleotide sugar metabolism|O-Antigen nucleotide sugar biosynthesis	Carbohydrate metabolism|Carbohydrate metabolism|Glycan biosynthesis and metabolism	Metabolism|Metabolism|Metabolism	GO:0009058(biosynthetic process)	None	GO:0000166(nucleotide binding);GO:0046872(metal ion binding);GO:0047343(glucose-1-phosphate cytidylyltransferase activity)
orf00721	301	AVV96011.1	sugar dehydratase [Bacillus velezensis]	O06485|YFNG_BACSU	Putative sugar dehydratase/epimerase YfnG	yfnG	Bacillus subtilis (strain 168)	COG0451	M	Nucleoside-diphosphate-sugar epimerase	K01709	rfbG	CDP-glucose 4,6-dehydratase [EC:4.2.1.45]	ko00520|ko00541	Amino sugar and nucleotide sugar metabolism|O-Antigen nucleotide sugar biosynthesis	Carbohydrate metabolism|Glycan biosynthesis and metabolism	Metabolism|Metabolism	GO:0005975(carbohydrate metabolic process)	None	None
orf00722	303	WP_032872469.1	MULTISPECIES: hypothetical protein [Bacillus]	O06484|YFNF_BACSU	Uncharacterized protein YfnF	yfnF	Bacillus subtilis (strain 168)	COG0463|COG1216|COG3754	M|G|M	Glycosyltransferase involved in cell wall bisynthesis|Glycosyltransferase, GT2 family|Lipopolysaccharide biosynthesis protein	--	--	--	--	--	--	--	--	--	--
orf00723	386	WP_032872467.1	MULTISPECIES: glycosyltransferase family 2 protein [Bacillus]	O06483|YFNE_BACSU	Uncharacterized glycosyltransferase YfnE	yfnE	Bacillus subtilis (strain 168)	COG0463	M	Glycosyltransferase involved in cell wall bisynthesis	--	--	--	--	--	--	--	None	None	GO:0016757(glycosyltransferase activity)
orf00724	313	ANF35618.1	putative glycosyltransferase (complex carbohydrate synthase) [Bacillus velezensis]	O31542|YFND_BACSU	Uncharacterized protein YfnD	yfnD	Bacillus subtilis (strain 168)	COG1442	M	Lipopolysaccharide biosynthesis protein, LPS:glycosyltransferase	--	--	--	--	--	--	--	--	--	--
orf00725	409	WP_032872463.1	MULTISPECIES: MFS transporter [Bacillus]	O06481|YFNC_BACSU	Uncharacterized MFS-type transporter YfnC	yfnC	Bacillus subtilis (strain 168)	COG2271	G	Sugar phosphate permease	K08223	fsr	MFS transporter, FSR family, fosmidomycin resistance protein	None	None	None	None	None	GO:0005886(plasma membrane);GO:0016021(integral component of membrane)	GO:0022857(transmembrane transporter activity)
orf00726	461	WP_032872461.1	MULTISPECIES: amino acid permease [Bacillus]	Q797A7|MTRTR_BACSU	Methylthioribose transporter	mtrA	Bacillus subtilis (strain 168)	COG0531	E	Serine transporter YbeC, amino acid:H+ symporter family	K03294	TC.APA	basic amino acid/polyamine antiporter, APA family	None	None	None	None	GO:0006865(amino acid transport);GO:0008643(carbohydrate transport)	GO:0005886(plasma membrane);GO:0016021(integral component of membrane)	GO:0015171(amino acid transmembrane transporter activity)
orf00727	485	WP_032872459.1	MULTISPECIES: aldehyde dehydrogenase family protein [Bacillus]	O06478|ALDH5_BACSU	Benzaldehyde dehydrogenase YfmT	yfmT	Bacillus subtilis (strain 168)	COG1012	I	Acyl-CoA reductase or other NAD-dependent aldehyde dehydrogenase	K21802	vdh	vanillin dehydrogenase [EC:1.2.1.67]	ko00627	Aminobenzoate degradation	Xenobiotics biodegradation and metabolism	Metabolism	None	None	GO:0018479(benzaldehyde dehydrogenase (NAD+) activity);GO:0050608(vanillin dehydrogenase activity)
orf00728	284	WP_007609984.1	MULTISPECIES: methyl-accepting chemotaxis protein [Bacillus]	O06477|YFMS_BACSU	Putative sensory transducer protein YfmS	yfmS	Bacillus subtilis (strain 168)	COG0840	T	Methyl-accepting chemotaxis protein (MCP)	--	--	--	--	--	--	--	GO:0007165(signal transduction)	GO:0016020(membrane)	None
orf00729	299	WP_032872457.1	MULTISPECIES: SDR family oxidoreductase [Bacillus]	P40398|YHXD_BACSU	Uncharacterized oxidoreductase YhxD	yhxD	Bacillus subtilis (strain 168)	COG1028	I	NAD(P)-dependent dehydrogenase, short-chain alcohol dehydrogenase family	--	--	--	--	--	--	--	None	None	GO:0016616(oxidoreductase activity, acting on the CH-OH group of donors, NAD or NADP as acceptor)
orf00730	355	WP_007609987.1	MULTISPECIES: glycosyltransferase family 2 protein [Bacillus]	P44029|Y653_HAEIN	Uncharacterized glycosyltransferase HI_0653	HI_0653	Haemophilus influenzae (strain ATCC 51907 / DSM 11121 / KW20 / Rd)	COG0463	M	Glycosyltransferase involved in cell wall bisynthesis	--	--	--	--	--	--	--	None	None	GO:0016757(glycosyltransferase activity)
orf00731	629	WP_032872455.1	MULTISPECIES: ABC-F family ATP-binding cassette domain-containing protein [Bacillus]	O06476|YFMR_BACSU	Uncharacterized ABC transporter ATP-binding protein YfmR	yfmR	Bacillus subtilis (strain 168)	COG0488	R	ATPase components of ABC transporters with duplicated ATPase domains	K15738	uup	ABC transport system ATP-binding/permease protein	None	None	None	None	None	None	GO:0003677(DNA binding);GO:0005524(ATP binding);GO:0042626(ATPase-coupled transmembrane transporter activity)
orf00732	140	WP_032872453.1	MULTISPECIES: MerR family transcriptional regulator [Bacillus]	O06474|YFMP_BACSU	HTH-type transcriptional regulator YfmP	yfmP	Bacillus subtilis (strain 168)	COG0789	K	DNA-binding transcriptional regulator, MerR family	K21902	yfmP	MerR family transcriptional regulator, repressor of the yfmOP operon	None	None	None	None	GO:0006355(regulation of transcription, DNA-templated)	None	GO:0003677(DNA binding)
orf00733	394	WP_032872451.1	MULTISPECIES: MFS transporter [Bacillus]	O06473|YFMO_BACSU	Multidrug efflux protein YfmO	yfmO	Bacillus subtilis (strain 168)	COG2814	G	Predicted arabinose efflux permease AraJ, MFS family	K08221	yitG, ymfD, yfmO	MFS transporter, ACDE family, multidrug resistance protein	None	None	None	None	GO:0006825(copper ion transport)	GO:0005886(plasma membrane);GO:0016021(integral component of membrane)	GO:0022857(transmembrane transporter activity)
orf00734	518	WP_012117051.1	MULTISPECIES: ABC-F family ATP-binding cassette domain-containing protein [Bacillus]	O34512|YFMM_BACSU	Uncharacterized ABC transporter ATP-binding protein YfmM	yfmM	Bacillus subtilis (strain 168)	COG0488	R	ATPase components of ABC transporters with duplicated ATPase domains	--	--	--	--	--	--	--	None	None	GO:0005524(ATP binding);GO:0042626(ATPase-coupled transmembrane transporter activity)
orf00735	376	WP_032872449.1	MULTISPECIES: DEAD/DEAH box helicase [Bacillus]	O34750|YFML_BACSU	Probable ATP-dependent RNA helicase YfmL	yfmL	Bacillus subtilis (strain 168)	COG0513	L	Superfamily II DNA and RNA helicase	--	--	--	--	--	--	--	GO:0000027(ribosomal large subunit assembly)	GO:0005829(cytosol)	GO:0003723(RNA binding);GO:0003724(RNA helicase activity);GO:0005524(ATP binding);GO:0033592(RNA strand annealing activity)
orf00736	148	WP_032872447.1	MULTISPECIES: N-acetyltransferase [Bacillus]	O34536|YFMK_BACSU	Uncharacterized N-acetyltransferase YfmK	yfmK	Bacillus subtilis (strain 168)	COG1247	E	L-amino acid N-acyltransferase MnaT	--	--	--	--	--	--	--	None	None	GO:0008080(N-acetyltransferase activity)
orf00737	339	WP_032872444.1	MULTISPECIES: NADP-dependent oxidoreductase [Bacillus]	O34812|YFMJ_BACSU	Putative NADP-dependent oxidoreductase YfmJ	yfmJ	Bacillus subtilis (strain 168)	COG2130	QR	NADPH-dependent curcumin reductase CurA	K00359	qorA	NADPH:quinone reductase [EC:1.6.5.5]	None	None	None	None	GO:0009636(response to toxic substance);GO:0019439(aromatic compound catabolic process)	None	GO:0016491(oxidoreductase activity)
orf00738	116	WP_021495141.1	DUF3212 family protein [Bacillus velezensis]	O34626|YFMB_BACSU	Uncharacterized protein YfmB	yfmB	Bacillus subtilis (strain 168)	--	--	--	--	--	--	--	--	--	--	--	--	--
orf00739	115	WP_003155650.1	MULTISPECIES: general stress protein [Bacillus]	P80241|G17M_BACSU	General stress protein 17M	yflT	Bacillus subtilis (strain 168)	--	--	--	--	--	--	--	--	--	--	--	--	--
orf00740	421	WP_032872442.1	MULTISPECIES: pectate lyase [Bacillus]	P39116|PLY_BACSU	Pectate lyase	pel	Bacillus subtilis (strain 168)	COG3866	G	Pectate lyase	K01728	pel	pectate lyase [EC:4.2.2.2]	ko00040|ko02024	Pentose and glucuronate interconversions|Quorum sensing	Carbohydrate metabolism|Cellular community - prokaryotes	Metabolism|Cellular Processes	GO:0045490(pectin catabolic process)	GO:0005576(extracellular region)	GO:0030570(pectate lyase activity);GO:0046872(metal ion binding)
orf00741	478	WP_007408966.1	MULTISPECIES: anion permease [Bacillus]	O34726|YFLS_BACSU	Putative malate transporter YflS	yflS	Bacillus subtilis (strain 168)	COG0471	G	Di- and tricarboxylate antiporter	K03319	TC.DASS	divalent anion:Na+ symporter, DASS family	None	None	None	None	None	GO:0005886(plasma membrane);GO:0016021(integral component of membrane)	GO:0022857(transmembrane transporter activity)
orf00742	232	WP_032872439.1	MULTISPECIES: hypothetical protein [Bacillus]	--	--	--	--	--	--	--	--	--	--	--	--	--	--	--	--	--
orf00743	2253	WP_144664960.1	collagen-like protein, partial [Bacillus velezensis]	--	--	--	--	COG2931	Q	Ca2+-binding protein, RTX toxin-related	--	--	--	--	--	--	--	--	--	--
orf00744	49	ANF35639.1	hypothetical protein BCBMB205_07370 [Bacillus velezensis]	--	--	--	--	--	--	--	--	--	--	--	--	--	--	--	--	--
orf00745	73	ANF35638.1	hypothetical protein BCBMB205_07360 [Bacillus velezensis]	--	--	--	--	--	--	--	--	--	--	--	--	--	--	--	--	--
orf00746	587	--	--	--	--	--	--	--	--	--	--	--	--	--	--	--	--	--	--	--
orf00747	159	WP_076983592.1	BclB domain-containing protein [Bacillus velezensis]	Q5UPE4|COLL1_MIMIV	Collagen-like protein 1	MIMI_L71	Acanthamoeba polyphaga mimivirus	--	--	--	--	--	--	--	--	--	--	None	GO:0044423(virion component)	None
orf00748	534	WP_032872278.1	MULTISPECIES: sensor histidine kinase [Bacillus]	O34427|CITS_BACSU	Sensor protein CitS	citS	Bacillus subtilis (strain 168)	COG3290	T	Sensor histidine kinase DipB regulating citrate/malate metabolism	K11637	citS	two-component system, CitB family, sensor histidine kinase CitS [EC:2.7.13.3]	ko02020	Two-component system	Signal transduction	Environmental Information Processing	None	GO:0005886(plasma membrane);GO:0016021(integral component of membrane)	GO:0000155(phosphorelay sensor kinase activity);GO:0005524(ATP binding)
orf00749	226	WP_007610021.1	MULTISPECIES: response regulator [Bacillus]	O34534|CITT_BACSU	Transcriptional regulatory protein CitT	citT	Bacillus subtilis (strain 168)	COG4565	KT	DNA-binding response regulator DpiB of citrate/malate metabolism	K11638	K11638, citT	two-component system, CitB family, response regulator CitT	ko02020	Two-component system	Signal transduction	Environmental Information Processing	None	GO:0005737(cytoplasm)	GO:0000156(phosphorelay response regulator activity);GO:0003677(DNA binding);GO:0003700(DNA-binding transcription factor activity)
orf00750	323	ANF35644.1	putative tricarboxylic transport membrane protein [Bacillus velezensis]	O34439|YFLP_BACSU	UPF0065 protein YflP	yflP	Bacillus subtilis (strain 168)	COG3181	C	Tripartite-type tricarboxylate transporter, extracytoplasmic receptor component TctC	--	--	--	--	--	--	--	None	GO:0042597(periplasmic space)	None
orf00751	432	WP_032872282.1	MULTISPECIES: citrate transporter [Bacillus]	P55069|CITM_BACSU	Mg(2+)/citrate complex secondary transporter	citM	Bacillus subtilis (strain 168)	COG2851	C	Mg2+/citrate symporter	K11639	citM	Mg2+/citrate complex secondary transporter	ko02020	Two-component system	Signal transduction	Environmental Information Processing	GO:0006101(citrate metabolic process);GO:0098656(anion transmembrane transport)	GO:0005886(plasma membrane);GO:0016021(integral component of membrane)	GO:0015137(citrate transmembrane transporter activity);GO:0015293(symporter activity)
orf00752	265	AFJ60831.1	metallo-beta-lactamase [Bacillus amyloliquefaciens Y2]	O34409|YFLN_BACSU	Probable metallo-hydrolase YflN	yflN	Bacillus subtilis (strain 168)	COG0491	R	Glyoxylase or a related metal-dependent hydrolase, beta-lactamase superfamily II	--	--	--	--	--	--	--	None	None	GO:0016787(hydrolase activity);GO:0046872(metal ion binding)
orf00753	363	WP_032872284.1	MULTISPECIES: nitric oxide synthase oxygenase [Bacillus]	O34453|NOSO_BACSU	Nitric oxide synthase oxygenase	nos	Bacillus subtilis (strain 168)	COG4362	P	Nitric oxide synthase, oxygenase domain	K00491	nos	nitric-oxide synthase, bacterial [EC:1.14.14.47]	ko00220|ko00330	Arginine biosynthesis|Arginine and proline metabolism	Amino acid metabolism|Amino acid metabolism	Metabolism|Metabolism	GO:0006809(nitric oxide biosynthetic process)	None	GO:0004517(nitric-oxide synthase activity);GO:0020037(heme binding);GO:0046872(metal ion binding)
orf00754	90	WP_032872286.1	MULTISPECIES: acylphosphatase [Bacillus]	A7Z2E2|ACYP_BACVZ	Acylphosphatase	acyP	Bacillus velezensis (strain DSM 23117 / BGSC 10A6 / FZB42)	COG1254	C	Acylphosphatase	K01512	acyP	acylphosphatase [EC:3.6.1.7]	ko00620|ko00627	Pyruvate metabolism|Aminobenzoate degradation	Carbohydrate metabolism|Xenobiotics biodegradation and metabolism	Metabolism|Metabolism	None	None	GO:0003998(acylphosphatase activity)
orf00755	219	WP_032872288.1	MULTISPECIES: MOSC domain-containing protein [Bacillus]	O34542|YFLK_BACSU	Uncharacterized protein YflK	yflK	Bacillus subtilis (strain 168)	COG2258	FV	N-hydroxylaminopurine reductase YiiM, contains MOSC domain	--	--	--	--	--	--	--	None	None	GO:0003824(catalytic activity);GO:0030151(molybdenum ion binding);GO:0030170(pyridoxal phosphate binding)
orf00756	44	WP_003155609.1	MULTISPECIES: YflJ family protein [Bacillus]	O34345|YFLJ_BACSU	Uncharacterized protein YflJ	yflJ	Bacillus subtilis (strain 168)	--	--	--	--	--	--	--	--	--	--	--	--	--
orf00757	51	WP_007610027.1	MULTISPECIES: hypothetical protein [Bacillus]	O34905|YFLI_BACSU	Uncharacterized protein YflI	yflI	Bacillus subtilis (strain 168)	--	--	--	--	--	--	--	--	--	--	None	GO:0005886(plasma membrane);GO:0016021(integral component of membrane)	None
orf00758	103	WP_003155607.1	MULTISPECIES: DUF3243 domain-containing protein [Bacillus]	O34306|YFLH_BACSU	Uncharacterized protein YflH	yflH	Bacillus subtilis (strain 168)	COG5918	D	Uncharacterized sporulation protein YmfJ, contains DUF3243 domain	--	--	--	--	--	--	--	--	--	--
orf00759	249	WP_014417181.1	MULTISPECIES: type I methionyl aminopeptidase [Bacillus]	O34484|MAP12_BACSU	Methionine aminopeptidase 2	mapB	Bacillus subtilis (strain 168)	COG0024	J	Methionine aminopeptidase	K01265	map	methionyl aminopeptidase [EC:3.4.11.18]	None	None	None	None	GO:0070084(protein initiator methionine removal)	GO:0005737(cytoplasm)	GO:0046872(metal ion binding);GO:0070006(metalloaminopeptidase activity)
orf00760	460	WP_032872290.1	MULTISPECIES: PTS transporter subunit EIIC [Bacillus]	O34521|PTWCB_BACSU	PTS system N-acetylglucosamine-specific EIICB component	nagP	Bacillus subtilis (strain 168)	COG1263|COG1264	G|G	Phosphotransferase system IIC components, glucose/maltose/N-acetylglucosamine-specific|Phosphotransferase system IIB components	K02804	nagE	N-acetylglucosamine PTS system EIICBA or EIICB component [EC:2.7.1.193]	ko00520|ko02060	Amino sugar and nucleotide sugar metabolism|Phosphotransferase system (PTS)	Carbohydrate metabolism|Membrane transport	Metabolism|Environmental Information Processing	GO:0009401(phosphoenolpyruvate-dependent sugar phosphotransferase system);GO:0015764(N-acetylglucosamine transport)	GO:0005887(integral component of plasma membrane);GO:0019866(organelle inner membrane)	GO:0008982(protein-N(PI)-phosphohistidine-sugar phosphotransferase activity);GO:0015572(N-acetylglucosamine transmembrane transporter activity);GO:0016301(kinase activity);GO:0090563(protein-phosphocysteine-sugar phosphotransferase activity);GO:0090587(protein-phosphocysteine-glucosamine phosphotransferase system transporter activity)
orf00761	147	WP_032870670.1	MULTISPECIES: YfmQ family protein [Bacillus]	O06475|YFMQ_BACSU	Uncharacterized protein YfmQ	yfmQ	Bacillus subtilis (strain 168)	--	--	--	--	--	--	--	--	--	--	None	GO:0016021(integral component of membrane)	None
orf00762	645	WP_032872293.1	MULTISPECIES: LTA synthase family protein [Bacillus]	O34952|LTAS2_BACSU	Lipoteichoic acid synthase 2	ltaS2	Bacillus subtilis (strain 168)	COG1368	M	Phosphoglycerol transferase MdoB/OpgB, AlkP superfamily	K19005	ltaS	lipoteichoic acid synthase [EC:2.7.8.20]	ko00561	Glycerolipid metabolism	Lipid metabolism	Metabolism	GO:0070395(lipoteichoic acid biosynthetic process);GO:0071555(cell wall organization)	GO:0005576(extracellular region);GO:0005886(plasma membrane);GO:0016021(integral component of membrane)	GO:0008484(sulfuric ester hydrolase activity);GO:0016740(transferase activity);GO:0046872(metal ion binding)
orf00763	51	ANF35657.1	hypothetical protein BCBMB205_07550 [Bacillus velezensis]	--	--	--	--	--	--	--	--	--	--	--	--	--	--	--	--	--
orf00764	125	WP_007610033.1	MULTISPECIES: DUF1992 domain-containing protein [Bacillus]	O34887|YFLB_BACSU	Uncharacterized protein YflB	yflB	Bacillus subtilis (strain 168)	--	--	--	--	--	--	--	--	--	--	--	--	--
orf00765	143	WP_032872295.1	MULTISPECIES: Hsp20/alpha crystallin family protein [Bacillus]	P96698|COTP_BACSU	Spore coat protein P	cotP	Bacillus subtilis (strain 168)	COG0071	O	Small heat shock protein IbpA, HSP20 family	K13993	HSP20	HSP20 family protein	ko04141	Protein processing in endoplasmic reticulum	Folding, sorting and degradation	Genetic Information Processing	GO:0030435(sporulation resulting in formation of a cellular spore)	None	None
orf00766	80	WP_003155595.1	MULTISPECIES: spore germination protein [Bacillus]	P96699|YDGA_BACSU	Uncharacterized protein YdgA	ydgA	Bacillus subtilis (strain 168)	COG5911	D	Spore germination protease Gpr	--	--	--	--	--	--	--	--	--	--
orf00767	86	WP_007408496.1	MULTISPECIES: spore germination protein [Bacillus]	P96700|YDGB_BACSU	Uncharacterized protein YdgB	ydgB	Bacillus subtilis (strain 168)	COG5911	D	Spore germination protease Gpr	--	--	--	--	--	--	--	--	--	--
orf00768	471	WP_032872301.1	MULTISPECIES: PTS system trehalose-specific EIIBC component [Bacillus]	P39794|PTTBC_BACSU	PTS system trehalose-specific EIIBC component	treP	Bacillus subtilis (strain 168)	COG1263|COG1264	G|G	Phosphotransferase system IIC components, glucose/maltose/N-acetylglucosamine-specific|Phosphotransferase system IIB components	K02819	treB, treP	trehalose PTS system EIIBC or EIIBCA component [EC:2.7.1.201]	ko00500|ko02060	Starch and sucrose metabolism|Phosphotransferase system (PTS)	Carbohydrate metabolism|Membrane transport	Metabolism|Environmental Information Processing	GO:0009401(phosphoenolpyruvate-dependent sugar phosphotransferase system);GO:0015771(trehalose transport);GO:0034219(carbohydrate transmembrane transport)	GO:0005886(plasma membrane);GO:0016021(integral component of membrane)	GO:0008982(protein-N(PI)-phosphohistidine-sugar phosphotransferase activity);GO:0015574(trehalose transmembrane transporter activity);GO:0016301(kinase activity);GO:0090563(protein-phosphocysteine-sugar phosphotransferase activity);GO:0090589(protein-phosphocysteine-trehalose phosphotransferase system transporter activity)
orf00769	561	WP_032872303.1	MULTISPECIES: alpha,alpha-phosphotrehalase [Bacillus]	P39795|TREC_BACSU	Trehalose-6-phosphate hydrolase	treA	Bacillus subtilis (strain 168)	COG0366	G	Glycosidase/amylase (phosphorylase)	K01226	treC	trehalose-6-phosphate hydrolase [EC:3.2.1.93]	ko00500	Starch and sucrose metabolism	Carbohydrate metabolism	Metabolism	GO:0005993(trehalose catabolic process);GO:0009313(oligosaccharide catabolic process)	GO:0005737(cytoplasm)	GO:0004556(alpha-amylase activity);GO:0008788(alpha,alpha-phosphotrehalase activity)
orf00770	238	WP_032872305.1	MULTISPECIES: trehalose operon repressor [Bacillus]	P39796|TRER_BACSU	HTH-type transcriptional regulator TreR	treR	Bacillus subtilis (strain 168)	COG2188	K	DNA-binding transcriptional regulator, GntR family	K03486	treR2, treR	GntR family transcriptional regulator, trehalose operon transcriptional repressor	None	None	None	None	None	None	GO:0003677(DNA binding);GO:0003700(DNA-binding transcription factor activity)
orf00771	221	WP_029974056.1	MULTISPECIES: NAD(P)H-dependent oxidoreductase [Bacillus]	O34475|YFKO_BACSU	Putative NAD(P)H nitroreductase YfkO	yfkO	Bacillus subtilis (strain 168)	COG0778	C	Nitroreductase	--	--	--	--	--	--	--	GO:0046256(2,4,6-trinitrotoluene catabolic process)	GO:0005829(cytosol)	GO:0016491(oxidoreductase activity);GO:0018545(NAD(P)H nitroreductase activity)
orf00772	253	WP_007408500.1	MULTISPECIES: YibE/F family protein [Bacillus]	--	--	--	--	COG5438	S	Uncharacterized membrane protein	--	--	--	--	--	--	--	--	--	--
orf00773	379	WP_032872307.1	MULTISPECIES: YibE/F family protein [Bacillus]	--	--	--	--	COG5438	S	Uncharacterized membrane protein	--	--	--	--	--	--	--	--	--	--
orf00774	1374	APQ52082.1	2&apos;,3&apos;-cyclic-nucleotide 2&apos;-phosphodiesterase [Bacillus amyloliquefaciens]	O34313|NTPES_BACSU	Trifunctional nucleotide phosphoesterase protein YfkN	yfkN	Bacillus subtilis (strain 168)	COG0737	FV	2',3'-cyclic-nucleotide 2'-phosphodiesterase/5'- or 3'-nucleotidase, 5'-nucleotidase family	K08693	yfkN	2',3'-cyclic-nucleotide 2'-phosphodiesterase / 3'-nucleotidase / 5'-nucleotidase [EC:3.1.4.16 3.1.3.6 3.1.3.5]	ko00230|ko00240|ko00760	Purine metabolism|Pyrimidine metabolism|Nicotinate and nicotinamide metabolism	Nucleotide metabolism|Nucleotide metabolism|Metabolism of cofactors and vitamins	Metabolism|Metabolism|Metabolism	GO:0009166(nucleotide catabolic process)	GO:0005576(extracellular region);GO:0005618(cell wall);GO:0030288(outer membrane-bounded periplasmic space)	GO:0000166(nucleotide binding);GO:0008253(5'-nucleotidase activity);GO:0008254(3'-nucleotidase activity);GO:0008663(2',3'-cyclic-nucleotide 2'-phosphodiesterase activity);GO:0046872(metal ion binding)
orf00775	171	WP_003155578.1	MULTISPECIES: type 1 glutamine amidotransferase [Bacillus]	P80876|GS18_BACSU	General stress protein 18	yfkM	Bacillus subtilis (strain 168)	COG0693	V	Protein/nucleotide deglycase, PfpI/YajL/DJ-1 family (repair of methylglyoxal-glycated proteins and nucleic acids)	K05520	pfpI	protease I [EC:3.5.1.124]	None	None	None	None	None	None	GO:0008233(peptidase activity)
orf00776	343	WP_032872311.1	MULTISPECIES: LacI family DNA-binding transcriptional regulator [Bacillus]	Q6LQB9|PURR_PHOPR	HTH-type transcriptional repressor PurR	purR	Photobacterium profundum (strain SS9)	COG1609	K	DNA-binding transcriptional regulator, LacI/PurR family	K02529	lacI, galR	LacI family transcriptional regulator	None	None	None	None	GO:0006164(purine nucleotide biosynthetic process);GO:0045892(negative regulation of transcription, DNA-templated)	None	GO:0003677(DNA binding)
orf00777	38	ANF35671.1	hypothetical protein BCBMB205_07690 [Bacillus velezensis]	--	--	--	--	--	--	--	--	--	--	--	--	--	--	--	--	--
orf00778	294	WP_032872314.1	MULTISPECIES: shikimate dehydrogenase [Bacillus]	Q92EG7|AROE_LISIN	Shikimate dehydrogenase (NADP(+))	aroE	Listeria innocua serovar 6a (strain ATCC BAA-680 / CLIP 11262)	COG0169	E	Shikimate 5-dehydrogenase	K00014	aroE	shikimate dehydrogenase [EC:1.1.1.25]	ko00400	Phenylalanine, tyrosine and tryptophan biosynthesis	Amino acid metabolism	Metabolism	GO:0008652(cellular amino acid biosynthetic process);GO:0009073(aromatic amino acid family biosynthetic process);GO:0009423(chorismate biosynthetic process);GO:0019632(shikimate metabolic process)	None	GO:0004764(shikimate 3-dehydrogenase (NADP+) activity);GO:0050661(NADP binding)
orf00779	253	WP_032872316.1	MULTISPECIES: type I 3-dehydroquinate dehydratase [Bacillus]	A7Z2G6|AROD_BACVZ	3-dehydroquinate dehydratase	aroD	Bacillus velezensis (strain DSM 23117 / BGSC 10A6 / FZB42)	COG0710	E	3-dehydroquinate dehydratase	K03785	aroD	3-dehydroquinate dehydratase I [EC:4.2.1.10]	ko00400	Phenylalanine, tyrosine and tryptophan biosynthesis	Amino acid metabolism	Metabolism	GO:0008652(cellular amino acid biosynthetic process);GO:0009073(aromatic amino acid family biosynthetic process);GO:0009423(chorismate biosynthetic process)	None	GO:0003855(3-dehydroquinate dehydratase activity)
orf00780	397	WP_007408506.1	MULTISPECIES: MFS transporter [Bacillus]	O34597|YFKL_BACSU	Uncharacterized MFS-type transporter YfkL	yfkL	Bacillus subtilis (strain 168)	COG2271	G	Sugar phosphate permease	--	--	--	--	--	--	--	None	GO:0005886(plasma membrane);GO:0016020(membrane);GO:0016021(integral component of membrane)	GO:0022857(transmembrane transporter activity)
orf00781	59	ANF35675.1	hypothetical protein BCBMB205_07730 [Bacillus velezensis]	--	--	--	--	--	--	--	--	--	--	--	--	--	--	--	--	--
orf00782	71	AQP95523.1	hypothetical protein BZ167_05635 [Bacillus sp. 275]	A7Z2G8|Y810_BACVZ	UPF0435 protein RBAM_008100	RBAM_008100	Bacillus velezensis (strain DSM 23117 / BGSC 10A6 / FZB42)	COG4840	S	Uncharacterized conserved protein YfkK, UPF0435 family	--	--	--	--	--	--	--	--	--	--
orf00783	157	WP_012117078.1	MULTISPECIES: low molecular weight phosphotyrosine protein phosphatase [Bacillus]	O35016|YFKJ_BACSU	Low molecular weight protein-tyrosine-phosphatase YfkJ	yfkJ	Bacillus subtilis (strain 168)	COG0394	T	Protein-tyrosine-phosphatase	K01104	E3.1.3.48	protein-tyrosine phosphatase [EC:3.1.3.48]	None	None	None	None	None	None	GO:0004725(protein tyrosine phosphatase activity)
orf00784	108	WP_032872318.1	MULTISPECIES: hypothetical protein [Bacillus]	O34418|YFKI_BACSU	Uncharacterized protein YfkI	yfkI	Bacillus subtilis (strain 168)	--	--	--	--	--	--	--	--	--	--	--	--	--
orf00785	279	WP_032872320.1	MULTISPECIES: YihY family inner membrane protein [Bacillus]	O34437|YFKH_BACSU	Putative ribonuclease-like protein YfkH	yfkH	Bacillus subtilis (strain 168)	COG1295	S	Uncharacterized membrane protein, BrkB/YihY/UPF0761 family (not an RNase)	K07058	K07058	membrane protein	None	None	None	None	None	GO:0005886(plasma membrane);GO:0016021(integral component of membrane)	GO:0004527(exonuclease activity)
orf00786	60	TWO90082.1	hypothetical protein EUA42_16255 [Bacillus velezensis]	--	--	--	--	--	--	--	--	--	--	--	--	--	--	--	--	--
orf00787	384	WP_032872322.1	MULTISPECIES: MFS transporter [Bacillus]	O34929|YFKF_BACSU	Uncharacterized MFS-type transporter YfkF	yfkF	Bacillus subtilis (strain 168)	COG2814	G	Predicted arabinose efflux permease AraJ, MFS family	--	--	--	--	--	--	--	None	GO:0005886(plasma membrane);GO:0016021(integral component of membrane)	GO:0022857(transmembrane transporter activity)
orf00788	351	WP_007610064.1	MULTISPECIES: calcium/proton exchanger [Bacillus]	O34840|CHAA_BACSU	Ca(2+)/H(+) antiporter ChaA	chaA	Bacillus subtilis (strain 168)	COG0387	P	Cation (Ca2+/Na+/K+)/H+ antiporter ChaA	K07300	chaA, CAX	Ca2+:H+ antiporter	None	None	None	None	GO:0006874(cellular calcium ion homeostasis);GO:0070588(calcium ion transmembrane transport)	GO:0005887(integral component of plasma membrane)	GO:0015369(calcium:proton antiporter activity)
orf00789	264	WP_087920754.1	MULTISPECIES: YfkD family protein [Bacillus]	O34579|YFKD_BACSU	Uncharacterized protein YfkD	yfkD	Bacillus subtilis (strain 168)	COG5916	D	Uncharacterized sporulation protein YfkD	--	--	--	--	--	--	--	--	--	--
orf00790	277	WP_007408513.1	MULTISPECIES: mechanosensitive ion channel family protein [Bacillus]	O35043|YFKC_BACSU	Uncharacterized MscS family protein YfkC	yfkC	Bacillus subtilis (strain 168)	COG0668	M	Small-conductance mechanosensitive channel	--	--	--	--	--	--	--	GO:0071470(cellular response to osmotic stress)	GO:0005886(plasma membrane);GO:0016021(integral component of membrane)	GO:0008381(mechanosensitive ion channel activity)
orf00791	373	WP_032872324.1	MULTISPECIES: radical SAM/CxCxxxxC motif protein YfkAB [Bacillus]	O34400|YFKA_BACSU	Putative protein YfkA	yfkA	Bacillus subtilis (strain 168)	COG0535	DH	Radical SAM superfamily maturase, SkfB/NifB/PqqE family	--	--	--	--	--	--	--	None	None	GO:0003824(catalytic activity);GO:0046872(metal ion binding);GO:0051539(4 iron, 4 sulfur cluster binding)
orf00792	79	AEB62366.1	hypothetical protein LL3_00821 [Bacillus amyloliquefaciens LL3]	O35041|YFJT_BACSU	Uncharacterized protein YfjT	yfjT	Bacillus subtilis (strain 168)	--	--	--	--	--	--	--	--	--	--	--	--	--
orf00793	263	WP_014417202.1	MULTISPECIES: delta-lactam-biosynthetic de-N-acetylase [Bacillus]	O34928|PDAA_BACSU	Peptidoglycan-N-acetylmuramic acid deacetylase PdaA	pdaA	Bacillus subtilis (strain 168)	COG0726	GM	Peptidoglycan/xylan/chitin deacetylase, PgdA/NodB/CDA1 family	K01567	pdaA	peptidoglycan-N-acetylmuramic acid deacetylase [EC:3.5.1.-]	None	None	None	None	GO:0005975(carbohydrate metabolic process);GO:0030435(sporulation resulting in formation of a cellular spore);GO:0071555(cell wall organization)	None	GO:0016810(hydrolase activity, acting on carbon-nitrogen (but not peptide) bonds);GO:0019213(deacetylase activity);GO:0046872(metal ion binding)
orf00794	306	WP_014417203.1	MULTISPECIES: ABC transporter ATP-binding protein [Bacillus]	P42332|BCRA_BACLI	Bacitracin transport ATP-binding protein BcrA	bcrA	Bacillus licheniformis	COG1131	V	ABC-type multidrug transport system, ATPase component	K19309	bcrA	bacitracin transport system ATP-binding protein	ko02010	ABC transporters	Membrane transport	Environmental Information Processing	GO:0046677(response to antibiotic)	None	GO:0005524(ATP binding);GO:0042626(ATPase-coupled transmembrane transporter activity)
orf00795	229	ANF35689.1	bacitracin transport permease protein BCRB [Bacillus velezensis]	P42333|BCRB_BACLI	Bacitracin transport permease protein BCRB	bcrB	Bacillus licheniformis	COG4200	V	Predicted lantabiotic-exporting membrane pepmease, EfiE/EfiG/ABC2 family	K19310	bcrB	bacitracin transport system permease protein	ko02010	ABC transporters	Membrane transport	Environmental Information Processing	GO:0046677(response to antibiotic)	GO:0005886(plasma membrane);GO:0016021(integral component of membrane)	None
orf00796	199	WP_022552759.1	MULTISPECIES: undecaprenyl-diphosphatase [Bacillus]	P42334|BCRC_BACLI	Bacitracin transport permease protein BcrC	bcrC	Bacillus licheniformis	COG0671	I	Membrane-associated phospholipid phosphatase	K19302	bcrC	undecaprenyl-diphosphatase [EC:3.6.1.27]	ko00550	Peptidoglycan biosynthesis	Glycan biosynthesis and metabolism	Metabolism	GO:0046677(response to antibiotic)	GO:0005886(plasma membrane);GO:0016021(integral component of membrane)	GO:0050380(undecaprenyl-diphosphatase activity)
orf00797	237	WP_014720868.1	response regulator transcription factor [Bacillus velezensis]	P42244|YCBL_BACSU	Uncharacterized transcriptional regulatory protein YcbL	ycbL	Bacillus subtilis (strain 168)	COG0745	TK	DNA-binding response regulator, OmpR family, contains REC and winged-helix (wHTH) domain	--	--	--	--	--	--	--	None	GO:0005829(cytosol);GO:0032993(protein-DNA complex)	GO:0000156(phosphorelay response regulator activity);GO:0000976(transcription cis-regulatory region binding);GO:0001216(DNA-binding transcription activator activity)
orf00798	333	ANF35692.1	putative sensor histidine kinase [Bacillus velezensis]	P42245|YCBM_BACSU	Sensor histidine kinase YcbM	ycbM	Bacillus subtilis (strain 168)	COG2205	T	K+-sensing histidine kinase KdpD	--	--	--	--	--	--	--	GO:0007234(osmosensory signaling via phosphorelay pathway)	GO:0005886(plasma membrane);GO:0016021(integral component of membrane)	GO:0000155(phosphorelay sensor kinase activity);GO:0000156(phosphorelay response regulator activity);GO:0005524(ATP binding);GO:0030295(protein kinase activator activity)
orf00799	286	WP_032872328.1	MULTISPECIES: NAD(P)-dependent oxidoreductase [Bacillus]	O34969|YFJR_BACSU	Uncharacterized oxidoreductase YfjR	yfjR	Bacillus subtilis (strain 168)	COG2084	I	3-hydroxyisobutyrate dehydrogenase or related beta-hydroxyacid dehydrogenase	--	--	--	--	--	--	--	None	None	GO:0016616(oxidoreductase activity, acting on the CH-OH group of donors, NAD or NADP as acceptor);GO:0050661(NADP binding);GO:0051287(NAD binding)
orf00800	215	WP_032872331.1	MULTISPECIES: hypothetical protein [Bacillus]	--	--	--	--	--	--	--	--	--	--	--	--	--	--	--	--	--
orf00801	319	WP_032872334.1	MULTISPECIES: magnesium/cobalt transporter CorA [Bacillus]	O31543|YFJQ_BACSU	Putative metal ion transporter YfjQ	yfjQ	Bacillus subtilis (strain 168)	COG0598	P	Mg2+ and Co2+ transporter CorA	K03284	corA	magnesium transporter	None	None	None	None	None	GO:0005887(integral component of plasma membrane)	GO:0000287(magnesium ion binding);GO:0015087(cobalt ion transmembrane transporter activity);GO:0015095(magnesium ion transmembrane transporter activity);GO:0050897(cobalt ion binding)
orf00802	287	WP_032872337.1	MULTISPECIES: DNA-3-methyladenine glycosylase 2 family protein [Bacillus]	O31544|YFJP_BACSU	Putative DNA-3-methyladenine glycosylase YfjP	yfjP	Bacillus subtilis (strain 168)	COG0122	L	3-methyladenine DNA glycosylase/8-oxoguanine DNA glycosylase	K01247	alkA	DNA-3-methyladenine glycosylase II [EC:3.2.2.21]	ko03410	Base excision repair	Replication and repair	Genetic Information Processing	GO:0006285(base-excision repair, AP site formation);GO:0006307(DNA dealkylation involved in DNA repair)	GO:0005737(cytoplasm);GO:0032993(protein-DNA complex)	GO:0008725(DNA-3-methyladenine glycosylase activity);GO:0032131(alkylated DNA binding);GO:0043916(DNA-7-methylguanine glycosylase activity);GO:0052821(DNA-7-methyladenine glycosylase activity);GO:0052822(DNA-3-methylguanine glycosylase activity)
orf00803	466	QEY88868.1	RNA methyltransferase, TrmA family [Bacillus amyloliquefaciens]	O31545|YFJO_BACSU	Uncharacterized RNA methyltransferase YfjO	yfjO	Bacillus subtilis (strain 168)	COG2265	J	tRNA/tmRNA/rRNA uracil-C5-methylase, TrmA/RlmC/RlmD family	K03215	rumA	23S rRNA (uracil1939-C5)-methyltransferase [EC:2.1.1.190]	None	None	None	None	GO:0070475(rRNA base methylation)	None	GO:0046872(metal ion binding);GO:0051539(4 iron, 4 sulfur cluster binding);GO:0070041(rRNA (uridine-C5-)-methyltransferase activity)
orf00804	39	RUR93271.1	hypothetical protein EFW57_01127 [Bacillus velezensis]	--	--	--	--	--	--	--	--	--	--	--	--	--	--	--	--	--
orf00805	55	ANF35699.1	hypothetical protein BCBMB205_07970 [Bacillus velezensis]	--	--	--	--	--	--	--	--	--	--	--	--	--	--	--	--	--
orf00806	309	ANF35700.1	tRNA-dihydrouridine synthase [Bacillus velezensis]	O31546|DUS2_BACSU	Probable tRNA-dihydrouridine synthase 2	dus2	Bacillus subtilis (strain 168)	COG0042	J	tRNA-dihydrouridine synthase	--	--	--	--	--	--	--	None	None	GO:0000049(tRNA binding);GO:0017150(tRNA dihydrouridine synthase activity);GO:0050660(flavin adenine dinucleotide binding)
orf00807	166	WP_032872344.1	MULTISPECIES: hypothetical protein [Bacillus]	O31547|YFJM_BACSU	Uncharacterized protein YfjM	yfjM	Bacillus subtilis (strain 168)	--	--	--	--	--	--	--	--	--	--	--	--	--
orf00808	333	WP_032872346.1	MULTISPECIES: acetoin:2,6-dichlorophenolindophenol oxidoreductase subunit alpha [Bacillus]	O31404|ACOA_BACSU	Acetoin:2,6-dichlorophenolindophenol oxidoreductase subunit alpha	acoA	Bacillus subtilis (strain 168)	COG1071	C	TPP-dependent pyruvate or acetoin dehydrogenase subunit alpha	K21416	acoA	acetoin:2,6-dichlorophenolindophenol oxidoreductase subunit alpha [EC:1.1.1.-]	None	None	None	None	GO:0006086(acetyl-CoA biosynthetic process from pyruvate);GO:0045150(acetoin catabolic process)	None	GO:0004739(pyruvate dehydrogenase (acetyl-transferring) activity)
orf00809	342	WP_032872348.1	MULTISPECIES: acetoin:2,6-dichlorophenolindophenol oxidoreductase subunit beta [Bacillus]	O34591|ACOB_BACSU	Acetoin:2,6-dichlorophenolindophenol oxidoreductase subunit beta	acoB	Bacillus subtilis (strain 168)	COG0022	C	Pyruvate/2-oxoglutarate/acetoin dehydrogenase complex, dehydrogenase (E1) component, beta subunit	K21417	acoB	acetoin:2,6-dichlorophenolindophenol oxidoreductase subunit beta [EC:1.1.1.-]	None	None	None	None	GO:0045150(acetoin catabolic process)	None	GO:0016491(oxidoreductase activity)
orf00810	397	WP_032872350.1	MULTISPECIES: 2-oxo acid dehydrogenase subunit E2 [Bacillus]	O31550|ACOC_BACSU	Dihydrolipoyllysine-residue acetyltransferase component of acetoin cleaving system	acoC	Bacillus subtilis (strain 168)	COG0508	C	Pyruvate/2-oxoglutarate dehydrogenase complex, dihydrolipoamide acyltransferase (E2) component	K00627	DLAT, aceF, pdhC	pyruvate dehydrogenase E2 component (dihydrolipoamide acetyltransferase) [EC:2.3.1.12]	ko00010|ko00020|ko00620	Glycolysis / Gluconeogenesis|Citrate cycle (TCA cycle)|Pyruvate metabolism	Carbohydrate metabolism|Carbohydrate metabolism|Carbohydrate metabolism	Metabolism|Metabolism|Metabolism	GO:0045150(acetoin catabolic process)	None	GO:0004742(dihydrolipoyllysine-residue acetyltransferase activity)
orf00811	462	ARZ57131.1	dihydrolipoamide dehydrogenase [Bacillus velezensis]	O34324|DLDH3_BACSU	Dihydrolipoyl dehydrogenase	acoL	Bacillus subtilis (strain 168)	COG1249	C	Dihydrolipoamide dehydrogenase (E3) component of pyruvate/2-oxoglutarate dehydrogenase complex or glutathione oxidoreductase	K00382	DLD, lpd, pdhD	dihydrolipoamide dehydrogenase [EC:1.8.1.4]	ko00010|ko00020|ko00260|ko00280|ko00310|ko00380|ko00620|ko00630|ko00640	Glycolysis / Gluconeogenesis|Citrate cycle (TCA cycle)|Glycine, serine and threonine metabolism|Valine, leucine and isoleucine degradation|Lysine degradation|Tryptophan metabolism|Pyruvate metabolism|Glyoxylate and dicarboxylate metabolism|Propanoate metabolism	Carbohydrate metabolism|Carbohydrate metabolism|Amino acid metabolism|Amino acid metabolism|Amino acid metabolism|Amino acid metabolism|Carbohydrate metabolism|Carbohydrate metabolism|Carbohydrate metabolism	Metabolism|Metabolism|Metabolism|Metabolism|Metabolism|Metabolism|Metabolism|Metabolism|Metabolism	GO:0006096(glycolytic process);GO:0045150(acetoin catabolic process);GO:0045454(cell redox homeostasis)	GO:0005737(cytoplasm)	GO:0004148(dihydrolipoyl dehydrogenase activity);GO:0050660(flavin adenine dinucleotide binding)
orf00812	602	WP_032872354.1	MULTISPECIES: sigma-54-dependent Fis family transcriptional regulator [Bacillus]	O31551|ACOR_BACSU	Acetoin dehydrogenase operon transcriptional activator AcoR	acoR	Bacillus subtilis (strain 168)	COG3284	K	Transcriptional regulator DhaR of acetoin/glycerol metabolism	K21405	acoR	sigma-54 dependent transcriptional regulator, acetoin dehydrogenase operon transcriptional activator AcoR	None	None	None	None	GO:0000160(phosphorelay signal transduction system);GO:0006355(regulation of transcription, DNA-templated)	None	GO:0005524(ATP binding);GO:0008134(transcription factor binding);GO:0043565(sequence-specific DNA binding)
orf00813	60	WP_003155535.1	MULTISPECIES: H-type small acid-soluble spore protein [Bacillus]	A7Z2J3|SSPH_BACVZ	Small, acid-soluble spore protein H	sspH	Bacillus velezensis (strain DSM 23117 / BGSC 10A6 / FZB42)	COG5855	D	Small acid-soluble spore protein SspH/YfjU	K06425	sspH	small acid-soluble spore protein H (minor)	None	None	None	None	GO:0030435(sporulation resulting in formation of a cellular spore);GO:0030436(asexual sporulation)	GO:0042601(endospore-forming forespore)	None
orf00814	449	WP_032872356.1	MULTISPECIES: 6-phospho-alpha-glucosidase [Bacillus]	P54716|GLVA_BACSU	Maltose-6&apos;-phosphate glucosidase	glvA	Bacillus subtilis (strain 168)	COG1486	G	Alpha-galactosidase/6-phospho-beta-glucosidase, family 4 of glycosyl hydrolase	K01232	glvA	maltose-6'-phosphate glucosidase [EC:3.2.1.122]	ko00500	Starch and sucrose metabolism	Carbohydrate metabolism	Metabolism	GO:0005975(carbohydrate metabolic process)	None	GO:0016616(oxidoreductase activity, acting on the CH-OH group of donors, NAD or NADP as acceptor);GO:0046872(metal ion binding);GO:0050081(maltose-6'-phosphate glucosidase activity)
orf00815	253	WP_032872358.1	MULTISPECIES: MurR/RpiR family transcriptional regulator [Bacillus]	P54717|GLVR_BACSU	HTH-type transcriptional regulator GlvR	glvR	Bacillus subtilis (strain 168)	COG1737	K	DNA-binding transcriptional regulator, MurR/RpiR family, contains HTH and SIS domains	K03481	glvR	RpiR family transcriptional regulator, glv operon transcriptional regulator	None	None	None	None	GO:0006355(regulation of transcription, DNA-templated);GO:1901135(carbohydrate derivative metabolic process)	None	GO:0003677(DNA binding);GO:0003700(DNA-binding transcription factor activity);GO:0097367(carbohydrate derivative binding)
orf00816	528	WP_032872361.1	MULTISPECIES: PTS transporter subunit EIIC [Bacillus]	P54715|PTOCB_BACSU	PTS system maltose-specific EIICB component	malP	Bacillus subtilis (strain 168)	COG1263|COG1264	G|G	Phosphotransferase system IIC components, glucose/maltose/N-acetylglucosamine-specific|Phosphotransferase system IIB components	--	--	--	--	--	--	--	GO:0009401(phosphoenolpyruvate-dependent sugar phosphotransferase system)	GO:0005887(integral component of plasma membrane)	GO:0008982(protein-N(PI)-phosphohistidine-sugar phosphotransferase activity);GO:0016301(kinase activity);GO:0090563(protein-phosphocysteine-sugar phosphotransferase activity)
orf00817	379	ARZ57138.1	peptidase G2 [Bacillus velezensis]	O34433|YOBO_BACSU	Putative phage-related protein YobO	yobO	Bacillus subtilis (strain 168)	COG5434	G	Polygalacturonase	--	--	--	--	--	--	--	GO:0019062(virion attachment to host cell);GO:0098671(adhesion receptor-mediated virion attachment to host cell);GO:0098994(disruption of host cell envelope during viral entry)	GO:0098024(virus tail, fiber)	GO:0005524(ATP binding);GO:0046872(metal ion binding)
orf00818	221	ARZ57139.1	peptidase G2 [Bacillus velezensis]	Q37893|FIB12_BPB03	Pre-neck appendage protein	12	Bacillus phage B103	COG3064	M	Membrane protein TolA involved in colicin uptake	--	--	--	--	--	--	--	GO:0098671(adhesion receptor-mediated virion attachment to host cell);GO:0098994(disruption of host cell envelope during viral entry)	GO:0098024(virus tail, fiber)	GO:0005524(ATP binding);GO:0046872(metal ion binding)
orf00819	48	ANF35711.1	hypothetical protein BCBMB205_08110 [Bacillus velezensis]	--	--	--	--	--	--	--	--	--	--	--	--	--	--	--	--	--
orf00820	577	WP_032872363.1	MULTISPECIES: ABC transporter ATP-binding protein [Bacillus]	P54718|YFIB_BACSU	Uncharacterized ABC transporter ATP-binding protein YfiB	yfiB	Bacillus subtilis (strain 168)	COG1132	V	ABC-type multidrug transport system, ATPase and permease component	K06147	ABCB-BAC	ATP-binding cassette, subfamily B, bacterial	None	None	None	None	GO:0055085(transmembrane transport)	GO:0005886(plasma membrane);GO:0016021(integral component of membrane)	GO:0005524(ATP binding);GO:0042626(ATPase-coupled transmembrane transporter activity)
orf00821	605	WP_032872366.1	MULTISPECIES: ABC transporter ATP-binding protein [Bacillus]	P54719|YFIC_BACSU	Uncharacterized ABC transporter ATP-binding protein YfiC	yfiC	Bacillus subtilis (strain 168)	COG1132	V	ABC-type multidrug transport system, ATPase and permease component	K06147	ABCB-BAC	ATP-binding cassette, subfamily B, bacterial	None	None	None	None	GO:0055085(transmembrane transport)	GO:0005886(plasma membrane);GO:0016021(integral component of membrane)	GO:0005524(ATP binding);GO:0042626(ATPase-coupled transmembrane transporter activity)
orf00822	134	WP_065980967.1	DoxX family protein [Bacillus amyloliquefaciens]	P54720|CATD_BACSU	Putative oxidoreductase CatD	catD	Bacillus subtilis (strain 168)	COG2259	S	Uncharacterized membrane protein YphA, DoxX/SURF4 family	--	--	--	--	--	--	--	GO:0009636(response to toxic substance);GO:0019439(aromatic compound catabolic process)	GO:0005886(plasma membrane);GO:0016021(integral component of membrane)	GO:0016491(oxidoreductase activity)
orf00823	285	WP_032872368.1	MULTISPECIES: VOC family protein [Bacillus]	P54721|CADE_BACSU	Catechol-2,3-dioxygenase	catE	Bacillus subtilis (strain 168)	COG2514	Q	Catechol-2,3-dioxygenase	K07104	catE	catechol 2,3-dioxygenase [EC:1.13.11.2]	ko00361|ko00362|ko00622|ko00643	Chlorocyclohexane and chlorobenzene degradation|Benzoate degradation|Xylene degradation|Styrene degradation	Xenobiotics biodegradation and metabolism|Xenobiotics biodegradation and metabolism|Xenobiotics biodegradation and metabolism|Xenobiotics biodegradation and metabolism	Metabolism|Metabolism|Metabolism|Metabolism	GO:0009636(response to toxic substance);GO:0019439(aromatic compound catabolic process)	None	GO:0008198(ferrous iron binding);GO:0018577(catechol 2,3-dioxygenase activity)
orf00824	39	PAE31714.1	hypothetical protein CHI00_18220 [Bacillus velezensis]	P94437|YFII_BACSU	Uncharacterized oxidoreductase YfiI	yfiI	Bacillus subtilis (strain 168)	COG0673	R	Predicted dehydrogenase	--	--	--	--	--	--	--	None	None	GO:0000166(nucleotide binding);GO:0016491(oxidoreductase activity)
orf00825	52	WP_074534360.1	unnamed protein product	--	--	--	--	--	--	--	--	--	--	--	--	--	--	--	--	--
orf00826	315	WP_032872371.1	MULTISPECIES: protoheme IX farnesyltransferase [Bacillus]	A7Z2K2|COXX1_BACVZ	Protoheme IX farnesyltransferase 1	ctaB1	Bacillus velezensis (strain DSM 23117 / BGSC 10A6 / FZB42)	COG0109	HI	Polyprenyltransferase (heme O synthase)	K02257	COX10, ctaB, cyoE	heme o synthase [EC:2.5.1.141]	ko00190|ko00860|ko04714	Oxidative phosphorylation|Porphyrin and chlorophyll metabolism|Thermogenesis	Energy metabolism|Metabolism of cofactors and vitamins|Environmental adaptation	Metabolism|Metabolism|Organismal Systems	GO:0048034(heme O biosynthetic process)	GO:0005886(plasma membrane);GO:0016021(integral component of membrane)	GO:0008495(protoheme IX farnesyltransferase activity)
orf00827	183	WP_012117104.1	MULTISPECIES: PadR family transcriptional regulator [Bacillus]	P94443|PADR_BACSU	Negative transcription regulator PadR	padR	Bacillus subtilis (strain 168)	COG1695	K	DNA-binding transcriptional regulator, PadR family	--	--	--	--	--	--	--	None	GO:0005737(cytoplasm)	None
orf00828	200	WP_032872373.1	MULTISPECIES: NAD(P)H-dependent oxidoreductase [Bacillus]	P45245|Y1544_HAEIN	Uncharacterized NAD(P)H oxidoreductase HI_1544	HI_1544	Haemophilus influenzae (strain ATCC 51907 / DSM 11121 / KW20 / Rd)	COG2249	R	Putative NADPH-quinone reductase (modulator of drug activity B)	K00355	NQO1	NAD(P)H dehydrogenase (quinone) [EC:1.6.5.2]	ko00130|ko05200|ko05208|ko05225|ko05418	Ubiquinone and other terpenoid-quinone biosynthesis|Pathways in cancer|Chemical carcinogenesis - reactive oxygen species|Hepatocellular carcinoma|Fluid shear stress and atherosclerosis	Metabolism of cofactors and vitamins|Cancer: overview|Cancer: overview|Cancer: specific types|Cardiovascular disease	Metabolism|Human Diseases|Human Diseases|Human Diseases|Human Diseases	None	GO:0005829(cytosol)	GO:0003955(NAD(P)H dehydrogenase (quinone) activity)
orf00829	362	WP_032872375.1	MULTISPECIES: acyltransferase family protein [Bacillus]	O31559|YFIQ_BACSU	Putative membrane-bound acyltransferase YfiQ	yfiQ	Bacillus subtilis (strain 168)	COG3936	G	Membrane-bound acyltransferase YfiQ, involved in biofilm formation	--	--	--	--	--	--	--	None	GO:0005886(plasma membrane);GO:0016021(integral component of membrane)	GO:0016747(acyltransferase activity, transferring groups other than amino-acyl groups)
orf00830	803	WP_032872377.1	MULTISPECIES: phosphoenolpyruvate synthase [Bacillus]	Q5W252|PIGC_SERMA	Prodigiosin synthesizing transferase PigC	pigC	Serratia marcescens	COG0574	G	Phosphoenolpyruvate synthase/pyruvate phosphate dikinase	--	--	--	--	--	--	--	GO:0017000(antibiotic biosynthetic process)	None	GO:0005524(ATP binding);GO:0016301(kinase activity);GO:0016740(transferase activity);GO:0016874(ligase activity)
orf00831	90	WP_029973990.1	MULTISPECIES: barstar family protein [Bacillus]	P11540|BARS_BACAM	Barstar	unknown	Bacillus amyloliquefaciens	COG2732	K	Barstar, RNAse (barnase) inhibitor	K03623	yhcO	ribonuclease inhibitor	None	None	None	None	None	GO:0005737(cytoplasm)	None
orf00832	180	WP_007610139.1	MULTISPECIES: bacillithiol transferase BstA [Bacillus]	O31562|YFIT_BACSU	Putative metal-dependent hydrolase YfiT	yfiT	Bacillus subtilis (strain 168)	COG0346	Q	Catechol 2,3-dioxygenase or related enzyme, vicinal oxygen chelate (VOC) family	--	--	--	--	--	--	--	None	GO:0005737(cytoplasm)	GO:0008270(zinc ion binding);GO:0016787(hydrolase activity)
orf00833	530	WP_032872380.1	MULTISPECIES: MFS transporter [Bacillus]	O31563|YFIU_BACSU	Uncharacterized MFS-type transporter YfiU	yfiU	Bacillus subtilis (strain 168)	COG2814	G	Predicted arabinose efflux permease AraJ, MFS family	--	--	--	--	--	--	--	GO:0055085(transmembrane transport)	GO:0005887(integral component of plasma membrane)	GO:0022857(transmembrane transporter activity)
orf00834	160	WP_007610142.1	MULTISPECIES: MarR family transcriptional regulator [Bacillus]	O31564|YFIV_BACSU	Uncharacterized HTH-type transcriptional regulator YfiV	yfiV	Bacillus subtilis (strain 168)	COG1846	K	DNA-binding transcriptional regulator, MarR family	--	--	--	--	--	--	--	GO:0006355(regulation of transcription, DNA-templated)	None	GO:0000976(transcription cis-regulatory region binding);GO:0003700(DNA-binding transcription factor activity)
orf00835	856	WP_032872384.1	MULTISPECIES: bifunctional lysylphosphatidylglycerol flippase/synthetase MprF [Bacillus]	C0H3X7|MPRF_BACSU	Phosphatidylglycerol lysyltransferase	mprF	Bacillus subtilis (strain 168)	COG0392|COG2898	M|I	Predicted membrane flippase AglD2/YbhN, UPF0104 family|Lysylphosphatidylglycerol synthetase MprF, lysyl-tRNA-binding C-terminal domain	K14205	mprF, fmtC	phosphatidylglycerol lysyltransferase [EC:2.3.2.3]	ko01503|ko02020|ko05150	Cationic antimicrobial peptide (CAMP) resistance|Two-component system|Staphylococcus aureus infection	Drug resistance: antimicrobial|Signal transduction|Infectious disease: bacterial	Human Diseases|Environmental Information Processing|Human Diseases	GO:0006629(lipid metabolic process);GO:0046677(response to antibiotic);GO:0055091(phospholipid homeostasis)	GO:0005886(plasma membrane);GO:0016021(integral component of membrane)	GO:0016755(aminoacyltransferase activity);GO:0050071(lysyltransferase activity)
orf00836	294	WP_032872386.1	MULTISPECIES: PhzF family phenazine biosynthesis isomerase [Bacillus]	O31570|YFHB_BACSU	Uncharacterized isomerase YfhB	yfhB	Bacillus subtilis (strain 168)	COG0384	R	Predicted epimerase YddE/YHI9, PhzF superfamily	--	--	--	--	--	--	--	GO:0009058(biosynthetic process)	GO:0005737(cytoplasm)	GO:0016853(isomerase activity)
orf00837	194	WP_032872389.1	MULTISPECIES: nitroreductase [Bacillus]	O31571|YFHC_BACSU	Putative NAD(P)H nitroreductase YfhC	yfhC	Bacillus subtilis (strain 168)	COG0778	C	Nitroreductase	--	--	--	--	--	--	--	None	None	GO:0016491(oxidoreductase activity)
orf00838	63	WP_003155508.1	MULTISPECIES: YfhD family protein [Bacillus]	O31572|YFHD_BACSU	Uncharacterized protein YfhD	yfhD	Bacillus subtilis (strain 168)	--	--	--	--	--	--	--	--	--	--	--	--	--
orf00839	47	AFJ60915.1	conserved hypothetical protein YfhE [Bacillus amyloliquefaciens Y2]	O31573|YFHE_BACSU	Uncharacterized protein YfhE	yfhE	Bacillus subtilis (strain 168)	--	--	--	--	--	--	--	--	--	--	--	--	--
orf00840	299	WP_032872392.1	MULTISPECIES: TIGR01777 family oxidoreductase [Bacillus]	O31574|YFHF_BACSU	Epimerase family protein YfhF	yfhF	Bacillus subtilis (strain 168)	COG1090	R	NAD dependent epimerase/dehydratase family enzyme	K07071	K07071	uncharacterized protein	None	None	None	None	None	None	GO:0003824(catalytic activity)
orf00841	263	WP_032872395.1	MULTISPECIES: recombination regulator RecX [Bacillus]	A7Z2L7|RECX_BACVZ	Regulatory protein RecX	recX	Bacillus velezensis (strain DSM 23117 / BGSC 10A6 / FZB42)	COG2137	O	SOS response regulatory protein OraA/RecX, interacts with RecA	K03565	recX	regulatory protein	None	None	None	None	GO:0006282(regulation of DNA repair)	GO:0005737(cytoplasm)	None
orf00842	104	WP_007408553.1	MULTISPECIES: YfhH family protein [Bacillus]	O31576|YFHH_BACSU	Uncharacterized protein YfhH	yfhH	Bacillus subtilis (strain 168)	--	--	--	--	--	--	--	--	--	--	--	--	--
orf00843	399	AFZ89858.1	hypothetical protein B938_04150 [Bacillus velezensis AS43.3]	O31577|YFHI_BACSU	Uncharacterized MFS-type transporter YfhI	yfhI	Bacillus subtilis (strain 168)	COG2814	G	Predicted arabinose efflux permease AraJ, MFS family	K19577	ydhP	MFS transporter, DHA1 family, inner membrane transport protein	None	None	None	None	None	GO:0005886(plasma membrane);GO:0016021(integral component of membrane)	GO:0022857(transmembrane transporter activity)
orf00844	129	WP_032872398.1	MULTISPECIES: DUF2606 family protein [Bacillus]	O31451|YBFJ_BACSU	Uncharacterized protein YbfJ	ybfJ	Bacillus subtilis (strain 168)	--	--	--	--	--	--	--	--	--	--	--	--	--
orf00845	303	WP_032872401.1	MULTISPECIES: serine protease [Bacillus]	P39790|MPR_BACSU	Extracellular metalloprotease	mpr	Bacillus subtilis (strain 168)	COG3591	O	V8-like Glu-specific endopeptidase	--	--	--	--	--	--	--	None	GO:0005576(extracellular region)	GO:0004252(serine-type endopeptidase activity)
orf00846	38	--	--	--	--	--	--	--	--	--	--	--	--	--	--	--	--	--	--	--
orf00847	50	WP_003155495.1	MULTISPECIES: small, acid-soluble spore protein K [Bacillus]	A7Z2M2|SSPK_BACVZ	Small, acid-soluble spore protein K	sspK	Bacillus velezensis (strain DSM 23117 / BGSC 10A6 / FZB42)	COG5857	D	Small acid-soluble spore protein SspK	K06428	sspK	small acid-soluble spore protein K (minor)	None	None	None	None	GO:0030435(sporulation resulting in formation of a cellular spore);GO:0030436(asexual sporulation)	GO:0042601(endospore-forming forespore)	None
orf00848	89	WP_003155492.1	MULTISPECIES: YfhJ family protein [Bacillus]	O31578|YFHJ_BACSU	Uncharacterized protein YfhJ	yfhJ	Bacillus subtilis (strain 168)	--	--	--	--	--	--	--	--	--	--	--	--	--
orf00849	175	WP_032872403.1	MULTISPECIES: SH3 domain-containing protein [Bacillus]	O31579|YFHK_BACSU	Uncharacterized protein YfhK	yfhK	Bacillus subtilis (strain 168)	COG3103	R	Uncharacterized conserved protein YgiM, contains N-terminal SH3 domain, DUF1202 family	--	--	--	--	--	--	--	None	GO:0005576(extracellular region);GO:0005618(cell wall)	None
orf00850	43	ANF35743.1	hypothetical protein BCBMB205_08430 [Bacillus velezensis]	--	--	--	--	--	--	--	--	--	--	--	--	--	--	--	--	--
orf00851	111	WP_032872405.1	MULTISPECIES: SdpI family protein [Bacillus]	O31580|YFHL_BACSU	Uncharacterized protein YfhL	yfhL	Bacillus subtilis (strain 168)	COG5658	V	Bacterial immunity/signal transduction membrane protein SdpI, SdpI/YbgB/DUF1648 family	--	--	--	--	--	--	--	None	GO:0005886(plasma membrane);GO:0016021(integral component of membrane)	None
orf00852	286	WP_032872407.1	MULTISPECIES: alpha/beta hydrolase [Bacillus]	O31581|YFHM_BACSU	AB hydrolase superfamily protein YfhM	yfhM	Bacillus subtilis (strain 168)	COG0596	HR	2-succinyl-6-hydroxy-2,4-cyclohexadiene-1-carboxylate synthase MenH and related esterases, alpha/beta hydrolase fold	--	--	--	--	--	--	--	None	None	GO:0016787(hydrolase activity)
orf00853	37	ANF35746.1	hypothetical protein BCBMB205_08460 [Bacillus velezensis]	--	--	--	--	--	--	--	--	--	--	--	--	--	--	--	--	--
orf00854	326	WP_032872409.1	MULTISPECIES: glycosyltransferase family 2 protein [Bacillus]	Q45539|CSBB_BACSU	Putative glycosyltransferase CsbB	csbB	Bacillus subtilis (strain 168)	COG0463	M	Glycosyltransferase involved in cell wall bisynthesis	K20534	gtrB, csbB	polyisoprenyl-phosphate glycosyltransferase [EC:2.4.-.-]	None	None	None	None	None	GO:0005886(plasma membrane);GO:0016021(integral component of membrane)	GO:0016757(glycosyltransferase activity)
orf00855	861	WP_032872411.1	MULTISPECIES: YfhO family protein [Bacillus]	O31582|YFHO_BACSU	Uncharacterized protein YfhO	yfhO	Bacillus subtilis (strain 168)	COG4485	S	Uncharacterized membrane protein YfhO	--	--	--	--	--	--	--	None	GO:0005886(plasma membrane);GO:0016021(integral component of membrane)	None
orf00856	327	WP_003155481.1	MULTISPECIES: metal-dependent hydrolase [Bacillus]	O31583|YFHP_BACSU	Uncharacterized protein YfhP	yfhP	Bacillus subtilis (strain 168)	COG1988	R	Membrane-bound metal-dependent hydrolase YbcI, DUF457 family	K07038	K07038	inner membrane protein	None	None	None	None	None	GO:0005886(plasma membrane);GO:0016021(integral component of membrane)	None
orf00857	365	WP_007408562.1	MULTISPECIES: A/G-specific adenine glycosylase [Bacillus]	O31584|MUTY_BACSU	Adenine DNA glycosylase	mutY	Bacillus subtilis (strain 168)	COG1194	L	Adenine-specific DNA glycosylase, acts on AG and A-oxoG pairs	K03575	mutY	A/G-specific adenine glycosylase [EC:3.2.2.31]	ko03410	Base excision repair	Replication and repair	Genetic Information Processing	GO:0006284(base-excision repair);GO:0006298(mismatch repair)	None	GO:0000701(purine-specific mismatch base pair DNA N-glycosylase activity);GO:0032357(oxidized purine DNA binding);GO:0034039(8-oxo-7,8-dihydroguanine DNA N-glycosylase activity);GO:0035485(adenine/guanine mispair binding);GO:0046872(metal ion binding);GO:0051539(4 iron, 4 sulfur cluster binding)
orf00858	74	WP_007408563.1	MULTISPECIES: hypothetical protein [Bacillus]	O31585|YFHS_BACSU	Uncharacterized protein YfhS	yfhS	Bacillus subtilis (strain 168)	--	--	--	--	--	--	--	--	--	--	--	--	--
orf00859	250	WP_032872413.1	MULTISPECIES: enoyl-[acyl-carrier-protein] reductase FabL [Bacillus]	P71079|FABL_BACSU	Enoyl-[acyl-carrier-protein] reductase [NADPH] FabL	fabL	Bacillus subtilis (strain 168)	COG1028	I	NAD(P)-dependent dehydrogenase, short-chain alcohol dehydrogenase family	K10780	fabL	enoyl-[acyl-carrier protein] reductase III [EC:1.3.1.104]	ko00061	Fatty acid biosynthesis	Lipid metabolism	Metabolism	GO:0030497(fatty acid elongation)	None	GO:0004318(enoyl-[acyl-carrier-protein] reductase (NADH) activity);GO:0016616(oxidoreductase activity, acting on the CH-OH group of donors, NAD or NADP as acceptor);GO:0050661(NADP binding)
orf00860	56	WP_032872415.1	MULTISPECIES: gamma-type small acid-soluble spore protein [Bacillus]	P07784|SSPE_BACSU	Small, acid-soluble spore protein gamma-type	sspE	Bacillus subtilis (strain 168)	COG5853	D	Small acid-soluble spore protein SspE (gamma-type)	K06422	sspE	small acid-soluble spore protein E (minor gamma-type SASP)	None	None	None	None	GO:0030435(sporulation resulting in formation of a cellular spore)	None	None
orf00861	88	WP_003155476.1	MULTISPECIES: hypothetical protein [Bacillus]	P71080|YGAB_BACSU	Uncharacterized protein YgaB	ygaB	Bacillus subtilis (strain 168)	--	--	--	--	--	--	--	--	--	--	--	--	--
orf00862	38	AEB62480.1	hypothetical protein LL3_00938 [Bacillus amyloliquefaciens LL3]	--	--	--	--	--	--	--	--	--	--	--	--	--	--	--	--	--
orf00863	176	WP_003155475.1	MULTISPECIES: DUF402 domain-containing protein [Bacillus]	A7Z2N5|Y877_BACVZ	UPF0374 protein RBAM_008770	RBAM_008770	Bacillus velezensis (strain DSM 23117 / BGSC 10A6 / FZB42)	COG3557	S	Uncharacterized conserved protein associated with RNAses G and E, UPF0374/DUF402 family	K07586	ygaC	uncharacterized protein	None	None	None	None	--	--	--
orf00864	580	WP_032872417.1	MULTISPECIES: ABC transporter ATP-binding protein [Bacillus]	P71082|YGAD_BACSU	Putative multidrug export ATP-binding/permease protein YgaD	ygaD	Bacillus subtilis (strain 168)	COG1132	V	ABC-type multidrug transport system, ATPase and permease component	K11085	msbA	ATP-binding cassette, subfamily B, bacterial MsbA [EC:7.5.2.6]	ko02010	ABC transporters	Membrane transport	Environmental Information Processing	GO:0055085(transmembrane transport)	GO:0005886(plasma membrane);GO:0016021(integral component of membrane)	GO:0005524(ATP binding);GO:0034040(ATPase-coupled lipid transmembrane transporter activity);GO:0042626(ATPase-coupled transmembrane transporter activity)
orf00865	354	WP_032872419.1	MULTISPECIES: aromatic acid exporter family protein [Bacillus]	P71083|YGAE_BACSU	UPF0421 protein YgaE	ygaE	Bacillus subtilis (strain 168)	COG4129	S	Uncharacterized membrane protein YgaE, UPF0421/DUF939 family	--	--	--	--	--	--	--	GO:0055085(transmembrane transport)	GO:0005886(plasma membrane);GO:0016021(integral component of membrane)	GO:0022857(transmembrane transporter activity)
orf00866	429	WP_032872421.1	MULTISPECIES: glutamate-1-semialdehyde 2,1-aminomutase [Bacillus]	A7Z2N8|GSA1_BACVZ	Glutamate-1-semialdehyde 2,1-aminomutase 1	hemL1	Bacillus velezensis (strain DSM 23117 / BGSC 10A6 / FZB42)	COG0001	H	Glutamate-1-semialdehyde aminotransferase	K01845	hemL	glutamate-1-semialdehyde 2,1-aminomutase [EC:5.4.3.8]	ko00860	Porphyrin and chlorophyll metabolism	Metabolism of cofactors and vitamins	Metabolism	GO:0006782(protoporphyrinogen IX biosynthetic process)	GO:0005737(cytoplasm)	GO:0008483(transaminase activity);GO:0030170(pyridoxal phosphate binding);GO:0042286(glutamate-1-semialdehyde 2,1-aminomutase activity)
orf00867	157	WP_032872423.1	MULTISPECIES: thioredoxin-dependent thiol peroxidase [Bacillus]	Q796Y8|BCP_BACSU	Peroxiredoxin Bcp	ygaF	Bacillus subtilis (strain 168)	COG1225	O	Peroxiredoxin	K03564	BCP, PRXQ, DOT5	thioredoxin-dependent peroxiredoxin [EC:1.11.1.24]	None	None	None	None	GO:0034599(cellular response to oxidative stress);GO:0045454(cell redox homeostasis)	GO:0005737(cytoplasm)	GO:0008379(thioredoxin peroxidase activity)
orf00868	145	WP_003155465.1	MULTISPECIES: peroxide-responsive transcriptional repressor PerR [Bacillus]	P71086|PERR_BACSU	Peroxide operon regulator	perR	Bacillus subtilis (strain 168)	COG0735	P	Fe2+ or Zn2+ uptake regulation protein Fur/Zur	K09825	perR	Fur family transcriptional regulator, peroxide stress response regulator	None	None	None	None	GO:0045892(negative regulation of transcription, DNA-templated);GO:1900376(regulation of secondary metabolite biosynthetic process)	GO:0005737(cytoplasm);GO:0032993(protein-DNA complex)	GO:0000976(transcription cis-regulatory region binding);GO:0001216(DNA-binding transcription activator activity);GO:0001217(DNA-binding transcription repressor activity);GO:0003700(DNA-binding transcription factor activity);GO:0008270(zinc ion binding)
orf00869	117	WP_007408568.1	MULTISPECIES: YgzB family protein [Bacillus]	A7Z2P1|Y883_BACVZ	UPF0295 protein RBAM_008830	RBAM_008830	Bacillus velezensis (strain DSM 23117 / BGSC 10A6 / FZB42)	--	--	--	--	--	--	--	--	--	--	None	GO:0005887(integral component of plasma membrane)	None
orf00870	294	WP_007610197.1	MULTISPECIES: hypothetical protein [Bacillus]	Q04385|YGXA_BACSU	Uncharacterized protein YgxA	ygxA	Bacillus subtilis (strain 168)	--	--	--	--	--	--	--	--	--	--	--	--	--
orf00871	38	--	--	--	--	--	--	--	--	--	--	--	--	--	--	--	--	--	--	--
orf00872	157	ARZ56321.1	hypothetical protein BAGQ_0012 [Bacillus velezensis]	--	--	--	--	--	--	--	--	--	--	--	--	--	--	--	--	--
orf00873	403	ANF35765.1	sodium:proton antiporter [Bacillus velezensis]	P44263|Y1586_HAEIN	Uncharacterized protein HI_1586	HI_1586	Haemophilus influenzae (strain ATCC 51907 / DSM 11121 / KW20 / Rd)	COG1757	C	Na+/H+ antiporter NhaC/MleN	--	--	--	--	--	--	--	None	GO:0005886(plasma membrane);GO:0016021(integral component of membrane)	None
orf00874	232	WP_032874174.1	MULTISPECIES: peptidase E [Bacillus]	P71089|YGAJ_BACSU	Uncharacterized peptidase YgaJ	ygaJ	Bacillus subtilis (strain 168)	COG3340	E	Peptidase E	--	--	--	--	--	--	--	None	None	GO:0008236(serine-type peptidase activity)
orf00875	590	WP_032874176.1	MULTISPECIES: phosphomethylpyrimidine synthase ThiC [Bacillus]	A7Z2P5|THIC_BACVZ	Phosphomethylpyrimidine synthase	thiC	Bacillus velezensis (strain DSM 23117 / BGSC 10A6 / FZB42)	COG0422	H	4-amino-2-methyl-5-hydroxymethylpyrimidine (HMP) synthase ThiC	K03147	thiC	phosphomethylpyrimidine synthase [EC:4.1.99.17]	ko00730	Thiamine metabolism	Metabolism of cofactors and vitamins	Metabolism	GO:0009228(thiamine biosynthetic process);GO:0009229(thiamine diphosphate biosynthetic process)	None	GO:0008270(zinc ion binding);GO:0016830(carbon-carbon lyase activity);GO:0051539(4 iron, 4 sulfur cluster binding)
orf00876	457	ANF35768.1	putative FAD-dependent oxido-reductase [Bacillus velezensis]	Q796Y5|YGAK_BACSU	Uncharacterized FAD-linked oxidoreductase YgaK	ygaK	Bacillus subtilis (strain 168)	COG0277	C	FAD/FMN-containing lactate dehydrogenase/glycolate oxidase	--	--	--	--	--	--	--	None	None	GO:0016491(oxidoreductase activity);GO:0071949(FAD binding)
orf00877	59	WP_061861997.1	MULTISPECIES: FbpB family small basic protein [Bacillus amyloliquefaciens group]	P21344|SENS_BACSU	Transcriptional regulatory protein SenS	senS	Bacillus subtilis (strain 168)	--	--	--	--	--	--	--	--	--	--	None	None	GO:0003677(DNA binding)
orf00878	573	WP_032874182.1	MULTISPECIES: ABC transporter substrate-binding protein [Bacillus]	P42061|APPA_BACSU	Oligopeptide-binding protein AppA	appA	Bacillus subtilis (strain 168)	COG0747	E	ABC-type transport system, periplasmic component	K02035	ABC.PE.S	peptide/nickel transport system substrate-binding protein	ko02024	Quorum sensing	Cellular community - prokaryotes	Cellular Processes	GO:0015031(protein transport);GO:0015833(peptide transport);GO:0030420(establishment of competence for transformation);GO:0030435(sporulation resulting in formation of a cellular spore)	GO:0030288(outer membrane-bounded periplasmic space);GO:0043190(ATP-binding cassette (ABC) transporter complex)	GO:1904680(peptide transmembrane transporter activity)
orf00879	318	WP_032874184.1	MULTISPECIES: ABC transporter permease [Bacillus]	P42062|APPB_BACSU	Oligopeptide transport system permease protein AppB	appB	Bacillus subtilis (strain 168)	COG0601	EP	ABC-type dipeptide/oligopeptide/nickel transport system, permease component	K02033	ABC.PE.P	peptide/nickel transport system permease protein	ko02024	Quorum sensing	Cellular community - prokaryotes	Cellular Processes	GO:0015031(protein transport);GO:0030420(establishment of competence for transformation);GO:0030435(sporulation resulting in formation of a cellular spore);GO:0055085(transmembrane transport)	GO:0005886(plasma membrane);GO:0016021(integral component of membrane)	None
orf00880	301	WP_032874186.1	MULTISPECIES: ABC transporter permease [Bacillus]	P42063|APPC_BACSU	Oligopeptide transport system permease protein AppC	appC	Bacillus subtilis (strain 168)	COG1173	EP	ABC-type dipeptide/oligopeptide/nickel transport system, permease component	K02034	ABC.PE.P1	peptide/nickel transport system permease protein	ko02024	Quorum sensing	Cellular community - prokaryotes	Cellular Processes	GO:0015031(protein transport);GO:0030420(establishment of competence for transformation);GO:0030435(sporulation resulting in formation of a cellular spore);GO:0055085(transmembrane transport)	GO:0005886(plasma membrane);GO:0016021(integral component of membrane)	None
orf00881	328	WP_032874189.1	MULTISPECIES: ABC transporter ATP-binding protein [Bacillus]	P42064|APPD_BACSU	Oligopeptide transport ATP-binding protein AppD	appD	Bacillus subtilis (strain 168)	COG0444	EP	ABC-type dipeptide/oligopeptide/nickel transport system, ATPase component	K02031	ddpD	peptide/nickel transport system ATP-binding protein	ko02024	Quorum sensing	Cellular community - prokaryotes	Cellular Processes	GO:0015031(protein transport);GO:0030420(establishment of competence for transformation);GO:0030435(sporulation resulting in formation of a cellular spore)	GO:0005886(plasma membrane)	GO:0005524(ATP binding);GO:0042626(ATPase-coupled transmembrane transporter activity)
orf00882	321	WP_015417084.1	MULTISPECIES: ABC transporter ATP-binding protein [Bacillus]	P42065|APPF_BACSU	Oligopeptide transport ATP-binding protein AppF	appF	Bacillus subtilis (strain 168)	COG0444	EP	ABC-type dipeptide/oligopeptide/nickel transport system, ATPase component	--	--	--	--	--	--	--	GO:0015031(protein transport);GO:0030420(establishment of competence for transformation);GO:0030435(sporulation resulting in formation of a cellular spore)	GO:0005886(plasma membrane)	GO:0005524(ATP binding);GO:0042626(ATPase-coupled transmembrane transporter activity)
orf00883	481	WP_032874191.1	MULTISPECIES: catalase [Bacillus]	P26901|CATA_BACSU	Vegetative catalase	katA	Bacillus subtilis (strain 168)	COG0753	P	Catalase	K03781	katE, CAT, catB, srpA	catalase [EC:1.11.1.6]	ko00380|ko00630|ko04011|ko04016|ko04068|ko04146|ko04211|ko04212|ko04213|ko05014|ko05022|ko05208	Tryptophan metabolism|Glyoxylate and dicarboxylate metabolism|MAPK signaling pathway - yeast|MAPK signaling pathway - plant|FoxO signaling pathway|Peroxisome|Longevity regulating pathway|Longevity regulating pathway - worm|Longevity regulating pathway - multiple species|Amyotrophic lateral sclerosis|Pathways of neurodegeneration - multiple diseases|Chemical carcinogenesis - reactive oxygen species	Amino acid metabolism|Carbohydrate metabolism|Signal transduction|Signal transduction|Signal transduction|Transport and catabolism|Aging|Aging|Aging|Neurodegenerative disease|Neurodegenerative disease|Cancer: overview	Metabolism|Metabolism|Environmental Information Processing|Environmental Information Processing|Environmental Information Processing|Cellular Processes|Organismal Systems|Organismal Systems|Organismal Systems|Human Diseases|Human Diseases|Human Diseases	GO:0042542(response to hydrogen peroxide);GO:0042744(hydrogen peroxide catabolic process)	GO:0005737(cytoplasm)	GO:0004096(catalase activity);GO:0020037(heme binding);GO:0046872(metal ion binding)
orf00884	311	WP_032874194.1	MULTISPECIES: amidohydrolase [Bacillus]	--	--	--	--	COG2159	G	5-carboxyvanillate decarboxylase LigW (lignin degradation), amidohydro domain	K07045	K07045	uncharacterized protein	None	None	None	None	--	--	--
orf00885	66	QAR55939.1	hypothetical protein EBA29_00905 [Bacillus velezensis]	--	--	--	--	--	--	--	--	--	--	--	--	--	--	--	--	--
orf00886	255	WP_032874197.1	MULTISPECIES: ABC transporter ATP-binding protein [Bacillus]	P97027|SSUB_BACSU	Aliphatic sulfonates import ATP-binding protein SsuB	ssuB	Bacillus subtilis (strain 168)	COG1116	P	ABC-type nitrate/sulfonate/bicarbonate transport system, ATPase component	K15555	ssuB	sulfonate transport system ATP-binding protein [EC:7.6.2.14]	ko00920|ko02010	Sulfur metabolism|ABC transporters	Energy metabolism|Membrane transport	Metabolism|Environmental Information Processing	None	GO:0005886(plasma membrane)	GO:0005524(ATP binding);GO:0008509(anion transmembrane transporter activity);GO:0042626(ATPase-coupled transmembrane transporter activity)
orf00887	329	WP_032874199.1	MULTISPECIES: aliphatic sulfonate ABC transporter substrate-binding protein [Bacillus]	P40400|SSUA_BACSU	Putative aliphatic sulfonates-binding protein	ssuA	Bacillus subtilis (strain 168)	COG0715	P	ABC-type nitrate/sulfonate/bicarbonate transport system, periplasmic component	K15553	ssuA	sulfonate transport system substrate-binding protein	ko00920|ko02010	Sulfur metabolism|ABC transporters	Energy metabolism|Membrane transport	Metabolism|Environmental Information Processing	None	GO:0005886(plasma membrane)	GO:0022857(transmembrane transporter activity);GO:0042626(ATPase-coupled transmembrane transporter activity)
orf00888	277	WP_022552806.1	MULTISPECIES: ABC transporter permease [Bacillus]	P40401|SSUC_BACSU	Putative aliphatic sulfonates transport permease protein SsuC	ssuC	Bacillus subtilis (strain 168)	COG0600	P	ABC-type nitrate/sulfonate/bicarbonate transport system, permease component	K15554	ssuC	sulfonate transport system permease protein	ko00920|ko02010	Sulfur metabolism|ABC transporters	Energy metabolism|Membrane transport	Metabolism|Environmental Information Processing	GO:0042918(alkanesulfonate transport)	GO:0005886(plasma membrane);GO:0016021(integral component of membrane)	GO:0022857(transmembrane transporter activity);GO:0042959(alkanesulfonate transmembrane transporter activity)
orf00889	378	WP_032874201.1	MULTISPECIES: FMNH2-dependent alkanesulfonate monooxygenase [Bacillus]	A7Z2Q3|SSUD_BACVZ	Alkanesulfonate monooxygenase	ssuD	Bacillus velezensis (strain DSM 23117 / BGSC 10A6 / FZB42)	COG2141	HR	Flavin-dependent oxidoreductase, luciferase family (includes alkanesulfonate monooxygenase SsuD and methylene tetrahydromethanopterin reductase)	K04091	ssuD, msuD	alkanesulfonate monooxygenase [EC:1.14.14.5 1.14.14.34]	ko00920	Sulfur metabolism	Energy metabolism	Metabolism	None	None	GO:0008726(alkanesulfonate monooxygenase activity)
orf00890	44	ANF35782.1	hypothetical protein BCBMB205_08820 [Bacillus velezensis]	--	--	--	--	--	--	--	--	--	--	--	--	--	--	--	--	--
orf00891	89	WP_101863732.1	30S ribosomal protein S14 [Bacillus halotolerans]	A7Z2Q4|RS14_BACVZ	30S ribosomal protein S14	rpsN	Bacillus velezensis (strain DSM 23117 / BGSC 10A6 / FZB42)	COG0199	J	Ribosomal protein S14	K02954	RP-S14, MRPS14, rpsN	small subunit ribosomal protein S14	ko03010	Ribosome	Translation	Genetic Information Processing	GO:0006412(translation)	GO:0005840(ribosome)	GO:0003735(structural constituent of ribosome);GO:0019843(rRNA binding)
orf00892	155	WP_032874203.1	MULTISPECIES: hypothetical protein [Bacillus]	P97029|YGAO_BACSU	Uncharacterized lipoprotein YgaO	ygaO	Bacillus subtilis (strain 168)	--	--	--	--	--	--	--	--	--	--	None	GO:0005886(plasma membrane);GO:0016021(integral component of membrane)	None
orf00893	68	WP_007610248.1	helix-turn-helix transcriptional regulator [Bacillus velezensis]	C0H3X9|YGZD_BACSU	Uncharacterized HTH-type transcriptional regulator YgzD	ygzD	Bacillus subtilis (strain 168)	COG1476	K	DNA-binding transcriptional regulator, XRE-family HTH domain	--	--	--	--	--	--	--	None	None	GO:0003677(DNA binding)
orf00894	207	WP_032874205.1	MULTISPECIES: hypothetical protein [Bacillus]	O31588|YHZB_BACSU	Uncharacterized protein YhzB	yhzB	Bacillus subtilis (strain 168)	COG3382	R	B3/B4 domain (DNA/RNA-binding domain of Phe-tRNA-synthetase)	--	--	--	--	--	--	--	--	--	--
orf00895	386	WP_015239452.1	MULTISPECIES: tRNA epoxyqueuosine(34) reductase QueG [Bacillus]	P97030|QUEG_BACSU	Epoxyqueuosine reductase	queG	Bacillus subtilis (strain 168)	COG1600	J	Epoxyqueuosine reductase QueG (queuosine biosynthesis)	K18979	queG	epoxyqueuosine reductase [EC:1.17.99.6]	None	None	None	None	GO:0008033(tRNA processing);GO:0008616(queuosine biosynthetic process)	GO:0005737(cytoplasm)	GO:0046872(metal ion binding);GO:0051539(4 iron, 4 sulfur cluster binding);GO:0052693(epoxyqueuosine reductase activity)
orf00896	316	AHZ14880.1	hypothetical protein V529_08540 [Bacillus velezensis SQR9]	O31589|YHBB_BACSU	Uncharacterized protein YhbB	yhbB	Bacillus subtilis (strain 168)	COG5890	D	Uncharacterized sporulation proteins YjcM and YhbB, contain C-terminal amidase domain	--	--	--	--	--	--	--	--	--	--
orf00897	157	WP_007610253.1	MULTISPECIES: tRNA (uridine(34)/cytosine(34)/5-carboxymethylaminomethyluridine(34)-2&apos;-O)-methyltransferase TrmL [Bacillus]	O31590|TRML_BACSU	Putative tRNA (cytidine(34)-2&apos;-O)-methyltransferase	cspR	Bacillus subtilis (strain 168)	COG0219	J	tRNA(Leu) C34 or U34 (ribose-2'-O)-methylase TrmL, contains SPOUT domain	K03216	trmL, cspR	tRNA (cytidine/uridine-2'-O-)-methyltransferase [EC:2.1.1.207]	None	None	None	None	GO:0002131(wobble position cytosine ribose methylation);GO:0002132(wobble position uridine ribose methylation)	GO:0005737(cytoplasm)	GO:0003723(RNA binding);GO:0008175(tRNA methyltransferase activity);GO:0008757(S-adenosylmethionine-dependent methyltransferase activity)
orf00898	210	WP_032874207.1	MULTISPECIES: YhbD family protein [Bacillus]	P97032|YHBD_BACSU	Uncharacterized protein YhbD	yhbD	Bacillus subtilis (strain 168)	--	--	--	--	--	--	--	--	--	--	--	--	--
orf00899	237	WP_032874209.1	MULTISPECIES: polymer-forming cytoskeletal protein [Bacillus]	P39132|YHBE_BACSU	Uncharacterized protein YhbE	yhbE	Bacillus subtilis (strain 168)	COG1664	Z	Cytoskeletal protein CcmA, bactofilin family	--	--	--	--	--	--	--	--	--	--
orf00900	236	WP_138091969.1	hypothetical protein [Bacillus velezensis]	P39133|YHBF_BACSU	Uncharacterized protein YhbF	yhbF	Bacillus subtilis (strain 168)	COG1664	Z	Cytoskeletal protein CcmA, bactofilin family	--	--	--	--	--	--	--	--	--	--
orf00901	38	AFJ60972.1	hypothetical protein MUS_0930 [Bacillus amyloliquefaciens Y2]	--	--	--	--	--	--	--	--	--	--	--	--	--	--	--	--	--
orf00902	631	AFJ60973.1	serine protein kinase [Bacillus amyloliquefaciens Y2]	P39134|PRKA_BACSU	Protein PrkA	prkA	Bacillus subtilis (strain 168)	COG2766	T	Predicted Ser/Thr protein kinase	K07180	prkA	serine protein kinase	None	None	None	None	None	None	GO:0004672(protein kinase activity)
orf00903	392	WP_017417325.1	MULTISPECIES: sporulation protein YhbH [Bacillus]	A7Z2R4|Y926_BACVZ	UPF0229 protein RBAM_009260	RBAM_009260	Bacillus velezensis (strain DSM 23117 / BGSC 10A6 / FZB42)	COG2718	R	Uncharacterized conserved protein YeaH/YhbH, required for sporulation, DUF444 family	K09786	K09786	uncharacterized protein	None	None	None	None	--	--	--
orf00904	154	WP_003155389.1	MULTISPECIES: MarR family transcriptional regulator [Bacillus]	O31592|YHBI_BACSU	Uncharacterized HTH-type transcriptional regulator YhbI	yhbI	Bacillus subtilis (strain 168)	COG1846	K	DNA-binding transcriptional regulator, MarR family	--	--	--	--	--	--	--	GO:0006355(regulation of transcription, DNA-templated)	None	GO:0000976(transcription cis-regulatory region binding);GO:0003700(DNA-binding transcription factor activity)
orf00905	221	WP_007610259.1	MULTISPECIES: HlyD family secretion protein [Bacillus]	O31593|YHBJ_BACSU	Putative efflux system component YhbJ	yhbJ	Bacillus subtilis (strain 168)	COG1566	V	Multidrug resistance efflux pump EmrA	--	--	--	--	--	--	--	None	GO:0005886(plasma membrane);GO:0016021(integral component of membrane)	None
orf00906	531	WP_003155387.1	MFS transporter [Bacillus velezensis]	P54585|YHCA_BACSU	Uncharacterized MFS-type transporter YhcA	yhcA	Bacillus subtilis (strain 168)	COG2814	G	Predicted arabinose efflux permease AraJ, MFS family	--	--	--	--	--	--	--	None	GO:0005886(plasma membrane);GO:0016020(membrane);GO:0016021(integral component of membrane)	GO:0022857(transmembrane transporter activity)
orf00907	177	WP_003155386.1	MULTISPECIES: NAD(P)H-dependent oxidoreductase [Bacillus]	P54586|YHCB_BACSU	Uncharacterized protein YhcB	yhcB	Bacillus subtilis (strain 168)	COG0655	C	Multimeric flavodoxin WrbA, includes NAD(P)H:quinone oxidoreductase	K03809	wrbA	NAD(P)H dehydrogenase (quinone) [EC:1.6.5.2]	ko00130	Ubiquinone and other terpenoid-quinone biosynthesis	Metabolism of cofactors and vitamins	Metabolism	None	None	GO:0010181(FMN binding);GO:0016491(oxidoreductase activity)
orf00908	123	WP_003155385.1	MULTISPECIES: hypothetical protein [Bacillus]	P54587|YHCC_BACSU	Uncharacterized protein YhcC	yhcC	Bacillus subtilis (strain 168)	--	--	--	--	--	--	--	--	--	--	None	GO:0016021(integral component of membrane)	None
orf00909	140	ANF35801.1	bacitracin ABC transporter ATP-binding protein [Bacillus velezensis]	P54592|YHCH_BACSU	Uncharacterized ABC transporter ATP-binding protein YhcH	yhcH	Bacillus subtilis (strain 168)	COG1131	V	ABC-type multidrug transport system, ATPase component	K01990	ABC-2.A	ABC-2 type transport system ATP-binding protein	None	None	None	None	None	None	GO:0005524(ATP binding);GO:0042626(ATPase-coupled transmembrane transporter activity)
orf00910	315	WP_032874214.1	MULTISPECIES: ABC transporter permease [Bacillus]	P54593|YHCI_BACSU	Uncharacterized protein YhcI	yhcI	Bacillus subtilis (strain 168)	COG1277	O	ABC-type transport system involved in multi-copper enzyme maturation, permease component	K01992	ABC-2.P	ABC-2 type transport system permease protein	None	None	None	None	GO:0055085(transmembrane transport)	GO:0005886(plasma membrane);GO:0016021(integral component of membrane)	None
orf00911	37	AGZ55625.1	hypothetical protein U471_09170 [Bacillus amyloliquefaciens CC178]	--	--	--	--	--	--	--	--	--	--	--	--	--	--	--	--	--
orf00912	66	WP_003155376.1	MULTISPECIES: cold shock-like protein CspB [Bacillus]	P32081|CSPB_BACSU	Cold shock protein CspB	cspB	Bacillus subtilis (strain 168)	COG1278	K	Cold shock protein, CspA family	K03704	cspA	cold shock protein	None	None	None	None	GO:0010468(regulation of gene expression);GO:0060567(negative regulation of DNA-templated transcription, termination)	GO:0005829(cytosol);GO:0009295(nucleoid)	GO:0001072(transcription antitermination factor activity, RNA binding);GO:0003676(nucleic acid binding);GO:0003677(DNA binding);GO:0003723(RNA binding)
orf00913	276	WP_032874216.1	MULTISPECIES: lipoprotein [Bacillus]	P54594|YHCJ_BACSU	Uncharacterized lipoprotein YhcJ	yhcJ	Bacillus subtilis (strain 168)	COG1464	P	ABC-type metal ion transport system, periplasmic component/surface antigen	K02073	metQ	D-methionine transport system substrate-binding protein	ko02010	ABC transporters	Membrane transport	Environmental Information Processing	None	GO:0005886(plasma membrane)	None
orf00914	359	WP_032874219.1	MULTISPECIES: GGDEF domain-containing protein [Bacillus]	P54595|YHCK_BACSU	Uncharacterized protein YhcK	yhcK	Bacillus subtilis (strain 168)	COG2199	T	GGDEF domain, diguanylate cyclase (c-di-GMP synthetase) or its enzymatically inactive variants	K18967	dge1	diguanylate cyclase [EC:2.7.7.65]	None	None	None	None	GO:0043709(cell adhesion involved in single-species biofilm formation);GO:0071555(cell wall organization);GO:1902201(negative regulation of bacterial-type flagellum-dependent cell motility)	GO:0005886(plasma membrane);GO:0016021(integral component of membrane)	GO:0000155(phosphorelay sensor kinase activity);GO:0052621(diguanylate cyclase activity)
orf00915	441	ANF35807.1	L-cystine transporter tcyP [Bacillus velezensis]	P54596|TCYP_BACSU	L-cystine uptake protein TcyP	tcyP	Bacillus subtilis (strain 168)	COG1823	E	L-cystine transporter TcyP, sodium:dicarboxylate symporter family	K06956	K06956	uncharacterized protein	None	None	None	None	None	GO:0005886(plasma membrane);GO:0016020(membrane);GO:0016021(integral component of membrane)	GO:0015184(L-cystine transmembrane transporter activity);GO:0015293(symporter activity);GO:0022857(transmembrane transporter activity)
orf00916	223	WP_032874222.1	MULTISPECIES: hypothetical protein [Bacillus]	P54597|YHCM_BACSU	Uncharacterized protein YhcM	yhcM	Bacillus subtilis (strain 168)	--	--	--	--	--	--	--	--	--	--	--	--	--
orf00917	179	WP_003155362.1	MULTISPECIES: YhcN/YlaJ family sporulation lipoprotein [Bacillus]	P54598|YHCN_BACSU	Probable spore germination lipoprotein YhcN	yhcN	Bacillus subtilis (strain 168)	COG5912	D	Spore cortex protein CoxA (YrbB), YhcN/YlaJ family	--	--	--	--	--	--	--	GO:0030435(sporulation resulting in formation of a cellular spore)	GO:0016020(membrane)	None
orf00918	340	ANF35810.1	hypothetical protein BCBMB205_09100 [Bacillus velezensis]	P54599|YHCO_BACSU	Uncharacterized protein YhcO	yhcO	Bacillus subtilis (strain 168)	--	--	--	--	--	--	--	--	--	--	--	--	--
orf00919	221	WP_007610275.1	MULTISPECIES: spore coat protein [Bacillus]	P54601|YHCQ_BACSU	Spore coat protein F-like protein YhcQ	yhcQ	Bacillus subtilis (strain 168)	COG5577	M	Spore coat protein CotF	--	--	--	--	--	--	--	GO:0030435(sporulation resulting in formation of a cellular spore)	None	None
orf00920	37	ANF35812.1	hypothetical protein BCBMB205_09120 [Bacillus velezensis]	--	--	--	--	--	--	--	--	--	--	--	--	--	--	--	--	--
orf00921	662	WP_032874228.1	MULTISPECIES: 5&apos;-nucleotidase C-terminal domain-containing protein [Bacillus]	P54602|YHCR_BACSU	Endonuclease YhcR	yhcR	Bacillus subtilis (strain 168)	COG0737|COG1525|COG4085	FV|L|A	2',3'-cyclic-nucleotide 2'-phosphodiesterase/5'- or 3'-nucleotidase, 5'-nucleotidase family|Endonuclease YncB, thermonuclease family|DNA/RNA endonuclease YhcR, contains UshA esterase domain	K01081	E3.1.3.5	5'-nucleotidase [EC:3.1.3.5]	ko00230|ko00240|ko00760	Purine metabolism|Pyrimidine metabolism|Nicotinate and nicotinamide metabolism	Nucleotide metabolism|Nucleotide metabolism|Metabolism of cofactors and vitamins	Metabolism|Metabolism|Metabolism	GO:0009166(nucleotide catabolic process)	GO:0005576(extracellular region);GO:0005618(cell wall);GO:0030288(outer membrane-bounded periplasmic space)	GO:0000166(nucleotide binding);GO:0004519(endonuclease activity);GO:0008253(5'-nucleotidase activity);GO:0008768(UDP-sugar diphosphatase activity);GO:0046872(metal ion binding)
orf00922	198	WP_032874231.1	MULTISPECIES: class D sortase [Bacillus]	P54603|SRTD_BACSU	Sortase D	srtD	Bacillus subtilis (strain 168)	COG3764	M	Sortase (surface protein transpeptidase)	K07284	srtA	sortase A [EC:3.4.22.70]	None	None	None	None	None	GO:0005886(plasma membrane);GO:0016021(integral component of membrane)	GO:0008234(cysteine-type peptidase activity)
orf00923	302	WP_032874233.1	MULTISPECIES: RluA family pseudouridine synthase [Bacillus]	P54604|YHCT_BACSU	Uncharacterized RNA pseudouridine synthase YhcT	yhcT	Bacillus subtilis (strain 168)	COG0564	J	Pseudouridine synthase RluA, 23S rRNA- or tRNA-specific	K06180	rluD	23S rRNA pseudouridine1911/1915/1917 synthase [EC:5.4.99.23]	None	None	None	None	GO:0000455(enzyme-directed rRNA pseudouridine synthesis)	None	GO:0003723(RNA binding);GO:0009982(pseudouridine synthase activity)
orf00924	131	WP_032874236.1	MULTISPECIES: DUF5365 family protein [Bacillus]	P54605|YHCU_BACSU	Uncharacterized protein YhcU	yhcU	Bacillus subtilis (strain 168)	--	--	--	--	--	--	--	--	--	--	--	--	--
orf00925	140	WP_007408449.1	MULTISPECIES: CBS domain-containing protein [Bacillus]	P54606|YHCV_BACSU	CBS domain-containing protein YhcV	yhcV	Bacillus subtilis (strain 168)	COG0517	T	CBS domain	--	--	--	--	--	--	--	None	GO:0005576(extracellular region)	GO:0046872(metal ion binding)
orf00926	229	WP_003155347.1	MULTISPECIES: HAD family hydrolase [Bacillus]	P54607|YHCW_BACSU	Putative phosphatase YhcW	yhcW	Bacillus subtilis (strain 168)	COG0637	G	Beta-phosphoglucomutase, HAD superfamily	--	--	--	--	--	--	--	None	None	GO:0016787(hydrolase activity);GO:0046872(metal ion binding)
orf00927	512	WP_007408451.1	MULTISPECIES: bifunctional GNAT family N-acetyltransferase/carbon-nitrogen hydrolase family protein [Bacillus]	P54608|YHCX_BACSU	Hydrolase YhcX	yhcX	Bacillus subtilis (strain 168)	COG0388|COG3153	C|R	Omega-amidase YafV/Nit2, hydrolyzes alpha-ketoglutaramate|Predicted N-acetyltransferase YhbS	--	--	--	--	--	--	--	GO:0006807(nitrogen compound metabolic process)	None	GO:0008080(N-acetyltransferase activity);GO:0016787(hydrolase activity)
orf00928	41	AFJ61003.1	hypothetical protein MUS_0964 [Bacillus amyloliquefaciens Y2]	--	--	--	--	--	--	--	--	--	--	--	--	--	--	--	--	--
[truncated: 3,176 more rows]

## Sheet: Table S3
Table S3. Annotation results of genes in the chromosome of VJH504 strain in the CARD database
[truncated: 330 more rows]

## Sheet: Table S4
Table S4. Annotation results of genes in the chromosome of VJH504 strain in the VFDB database
[truncated: 694 more rows]

[truncated: 2 more sheets: Table S5, Table S6]
